# Supplementary material for: Proteomic Analysis of a Poplar Cell Suspension Culture Suggests a Major Role of Protein S-Acylation in Diverse Cellular Processes
Source: Front Plant Sci. 2016 Apr 12;7:477. doi: 10.3389/fpls.2016.00477 (PMC4828459; doi:10.3389/fpls.2016.00477)
Supplement: Supplementary file 2 [file Data_Sheet_2.XLSX]

## Sheet: HighProbility-Group
Proteomic analysis of a poplar cell suspension culture suggests a major role of protein S-acylation in diverse cellular processes Vaibhav Srivastava, Joe Weber, Erik Malm, Bruce W. Fouke & Vincent Bulone Supplemental Table I: List of unique proteins identified as S-acylated in high probability group. This group contain proteins identified in +Hyd samples (274 proteins) or proteins whose spectral …
Protein Accession	Protein Description	Biological Process	Cloest ATG	BR1(+Hyd)UniPep	BR2(+Hyd)UniPep	BR3(+Hyd)UniPep	BR1(-Hyd) UniPep	BR2(-Hyd) UniPep	BR3(-Hyd) UniPep	CSS Palm Prediction	TMD	Myristoylation	Prenylation	In Arabidopsis (Hemsley et al., 2013)
Potri.005G157700.4	14-3-3KAPPA,GF14 KAPPA,GRF8 general regulatory factor 8	Signal Transduction	AT5G65430.1	#N/A	2	2	#N/A	#N/A	#N/A	#N/A	0			#N/A
Potri.012G131300.1	AAT1,CAT1 amino acid transporter 1	Transport	AT4G21120.1	2	3	2	#N/A	#N/A	#N/A	1	14			low confidence
Potri.012G069800.1	ABCA2,ATATH1,ATH1 ATP-binding cassette A2	Transport	AT3G47730.1	14	19	12	#N/A	#N/A	#N/A	1	7			low confidence
Potri.010G085600.1	Acyl-CoA N-acyltransferases (NAT) superfamily protein	Response to Stress/Defense	AT2G32030.1	#N/A	2	3	#N/A	#N/A	#N/A	#N/A	0			#N/A
Potri.001G430700.1	AERO1,ERO1 endoplasmic reticulum oxidoreductins 1	Response to Stress/Defense	AT1G72280.1	7	9	11	1	#N/A	#N/A	2	1			#N/A
Potri.002G046900.1	AGG1,ATAGG1,GG1 Ggamma-subunit 1	Transport	AT3G63420.1	1	#N/A	2	#N/A	#N/A	#N/A	2	0		yes	low confidence
Potri.015G142500.1	AGG2 G-protein gamma subunit 2	Transport	AT3G22942.1	3	#N/A	4	#N/A	#N/A	#N/A	2	0			#N/A
Potri.004G210000.1	AKR2B ankyrin repeat-containing 2B	Response to Stress/Defense	AT2G17390.1	#N/A	2	1	#N/A	#N/A	#N/A	#N/A	0	positive		#N/A
Potri.004G230500.1	AL6 alfin-like 6	Response to Stress/Defense	AT2G02470.1	#N/A	2	1	#N/A	#N/A	#N/A	1	1			#N/A
Potri.008G082100.1	ALIS1 ALA-interacting subunit 1	Transport	AT3G12740.1	4	6	7	1	#N/A	#N/A	#N/A	2			#N/A
Potri.010G173900.1	ALIS1 ALA-interacting subunit 1	Transport	AT3G12740.1	2	4	#N/A	#N/A	#N/A	#N/A	#N/A	2			#N/A
Potri.002G159200.1	alpha/beta-Hydrolases superfamily protein	Other Metabolic Processes	AT4G00500.1	#N/A	1	2	#N/A	#N/A	#N/A	5	3			low confidence
Potri.005G074100.1	alpha/beta-Hydrolases superfamily protein	Other Metabolic Processes	AT4G39955.1	1	5	#N/A	#N/A	#N/A	#N/A	2	1			low confidence
Potri.010G010800.1	alpha/beta-Hydrolases superfamily protein	Other Metabolic Processes	AT4G15960.1	#N/A	4	2	#N/A	#N/A	#N/A	2	0		yes	#N/A
Potri.012G142700.1	alpha/beta-Hydrolases superfamily protein	Other Metabolic Processes	AT3G49050.1	4	1	#N/A	#N/A	#N/A	#N/A	4	3			#N/A
Potri.001G287000.1	Ankyrin repeat family protein with DHHC zinc finger domain	Transport	AT2G14255.1	5	5	1	#N/A	#N/A	#N/A	#N/A	4			#N/A
Potri.008G056400.1	APK1,APK1A Protein kinase superfamily protein	Signal Transduction	AT1G07570.1	3	3	4	#N/A	#N/A	#N/A	2	0			#N/A
Potri.016G094300.1	APK1,APK1A Protein kinase superfamily protein	Signal Transduction	AT1G07570.1	#N/A	1	2	#N/A	#N/A	#N/A	2	0			#N/A
Potri.008G148000.1	APK2B protein kinase 2B	Signal Transduction	AT2G02800.1	#N/A	1	3	#N/A	#N/A	#N/A	#N/A	0	positive		#N/A
Potri.013G053500.1	APY2,ATAPY2 apyrase 2	Other Cellular Processes	AT5G18280.1	4	3	1	#N/A	#N/A	#N/A	#N/A	1			#N/A
Potri.018G083400.1	ARAC7,ATRAC7,ATROP9,RAC7,ROP9 RHO-related protein from plants 9	Transport	AT4G28950.1	1	3	2	#N/A	#N/A	#N/A	2	2			#N/A
Potri.015G073000.1	ARAC8,ATRAC8,ATROP10,ROP10 RHO-related protein from plants 10	Signal Transduction	AT3G48040.1	1	2	2	#N/A	#N/A	#N/A	1	0			#N/A
Potri.007G128000.1	ARM repeat superfamily protein	Unknown	AT1G05960.1	5	#N/A	8	#N/A	#N/A	#N/A	5	0			#N/A
Potri.009G076900.1	ASL5,LBD12,PCK1 Lateral organ boundaries (LOB) domain family protein	Other Metabolic Processes	AT2G30130.1	#N/A	1	2	#N/A	#N/A	#N/A	3	0			#N/A
Potri.005G075700.1	ASN3 asparagine synthetase 3	Other Metabolic Processes	AT5G10240.1	2	3	5	1	#N/A	1	1	0			#N/A
Potri.012G069700.2	ATATH6,ATH6 ABC2 homolog 6	Transport	AT3G47780.1	6	13	8	#N/A	#N/A	#N/A	#N/A	5			#N/A
Potri.019G057200.1	ATATP-PRT2,ATP-PRT2,HISN1B ATP phosphoribosyl transferase 2	Other Metabolic Processes	AT1G09795.1	#N/A	3	2	#N/A	#N/A	#N/A	2	0			low confidence
Potri.010G236500.1	ATATX1,ATX1 homolog of anti-oxidant 1	Transport	AT1G66240.1	2	#N/A	2	#N/A	#N/A	#N/A	1	0			#N/A
Potri.001G371700.1	ATCBL2,CBL2 calcineurin B-like protein 2	Response to Stress/Defense	AT5G55990.1	9	3	3	#N/A	#N/A	#N/A	2	0			low confidence
Potri.011G094900.1	ATCBL3,CBL3 calcineurin B-like 3	Response to Stress/Defense	AT4G26570.1	#N/A	1	2	#N/A	#N/A	#N/A	2	0			low confidence
Potri.016G003500.1	ATCBL3,CBL3 calcineurin B-like 3	Response to Stress/Defense	AT4G26570.1	#N/A	3	4	#N/A	#N/A	#N/A	4	0			low confidence
Potri.001G150200.1	ATCBL9,CBL9 calcineurin B-like protein 9	Response to Stress/Defense	AT5G47100.1	1	6	#N/A	#N/A	#N/A	#N/A	1	0	positive		low confidence
Potri.004G207300.1	ATCDPK3,ATCPK6,CPK6 Calcium-dependent protein kinase family protein	Signal Transduction	AT2G17290.1	4	3	3	#N/A	#N/A	#N/A	1	0	positive		#N/A
Potri.006G251900.1	AtCESA1,CESA1,RSW1 cellulose synthase 1	Other Cellular Processes	AT4G32410.1	#N/A	4	2	#N/A	#N/A	#N/A	4	8			low confidence
Potri.016G054900.1	ATCESA3,ATH-B,CESA3,CEV1,IXR1 Cellulose synthase family protein	Other Cellular Processes	AT5G05170.1	5	#N/A	6	#N/A	#N/A	#N/A	2	8			low confidence
Potri.014G145100.1	ATCHS,CHS,TT4 Chalcone and stilbene synthase family protein	Response to Stress/Defense	AT5G13930.1	1	6	2	#N/A	#N/A	#N/A	1	0			#N/A
Potri.010G244800.1	ATCPK1,CPK1 calcium dependent protein kinase 1	Signal Transduction	AT5G04870.1	7	14	8	#N/A	#N/A	#N/A	2	1	positive		#N/A
Potri.012G071700.1	ATCPK30,CDPK1A,CPK30 calcium-dependent protein kinase 30	Signal Transduction	AT1G74740.1	2	1	#N/A	#N/A	#N/A	#N/A	3	1	positive		#N/A
Potri.013G009500.1	AtCRT1b,CRT1b calreticulin 1b	Response to Stress/Defense	AT1G09210.1	3	3	#N/A	#N/A	#N/A	#N/A	#N/A	1			#N/A
Potri.013G082200.1	ATCSLD3,CSLD3,KJK cellulose synthase-like D3	Other Cellular Processes	AT3G03050.1	2	1	#N/A	#N/A	#N/A	#N/A	3	7			#N/A
Potri.018G096700.1	ATDGK3,DGK3 diacylglycerol kinase 3	Signal Transduction	AT2G18730.1	9	11	10	#N/A	#N/A	#N/A	#N/A	1			low confidence
Potri.006G174700.1	ATDGK7,DGK7 diacylglycerol kinase 7	Signal Transduction	AT4G30340.1	2	3	3	#N/A	#N/A	#N/A	#N/A	1			#N/A
Potri.004G072200.1	ATERDJ2A DnaJ / Sec63 Brl domains-containing protein	Response to Stress/Defense	AT1G79940.1	7	6	3	1	1	#N/A	1	3			high confidence
Potri.017G148800.1	ATERDJ2A DnaJ / Sec63 Brl domains-containing protein	Response to Stress/Defense	AT1G79940.1	9	10	6	2	1	#N/A	1	3			high confidence
Potri.007G146600.1	AT-GDI1,ATGDI1,GDI1 guanosine nucleotide diphosphate dissociation inhibitor 1	Transport	AT2G44100.1	2	#N/A	2	#N/A	#N/A	#N/A	3	0			#N/A
Potri.001G078900.1	ATGH9A1,DEC,GH9A1,IRX2,KOR,KOR1,RSW2,TSD1 glycosyl hydrolase 9A1	Other Metabolic Processes	AT5G49720.1	1	2	2	#N/A	#N/A	#N/A	#N/A	1			high confidence
Potri.003G151700.1	ATGH9A1,DEC,GH9A1,IRX2,KOR,KOR1,RSW2,TSD1 glycosyl hydrolase 9A1	Other Metabolic Processes	AT5G49720.1	2	3	2	#N/A	#N/A	#N/A	#N/A	1			high confidence
Potri.008G079500.1	ATGH9A2,KOR2 Six-hairpin glycosidases superfamily protein	Other Metabolic Processes	AT1G65610.1	1	2	2	#N/A	#N/A	#N/A	#N/A	1			#N/A
Potri.010G177300.1	ATGH9A2,KOR2 Six-hairpin glycosidases superfamily protein	Other Metabolic Processes	AT1G65610.1	1	2	2	#N/A	#N/A	#N/A	#N/A	3			#N/A
Potri.005G237700.1	AtGH9B5,GH9B5 glycosyl hydrolase 9B5	Other Metabolic Processes	AT1G19940.1	5	8	9	#N/A	#N/A	#N/A	1	2			#N/A
Potri.006G219500.1	ATGPA1,GP ALPHA 1,GPA1 G protein alpha subunit 1	Signal Transduction	AT2G26300.1	4	6	9	#N/A	#N/A	1	2	0	positive		high confidence
Potri.014G138800.1	ATGPX4,GPX4 glutathione peroxidase 4	Response to Stress/Defense	AT2G48150.1	#N/A	2	2	#N/A	#N/A	#N/A	#N/A	0			#N/A
Potri.015G089300.1	ATGSL08,ATGSL8,CHOR,GSL08,GSL8 glucan synthase-like 8	Response to Stress/Defense	AT2G36850.1	6	11	2	#N/A	#N/A	#N/A	#N/A	16			high confidence
Potri.001G011900.1	ATGSL10,CALS9,gsl10 glucan synthase-like 10	Response to Stress/Defense	AT3G07160.1	3	4	#N/A	#N/A	#N/A	#N/A	#N/A	14			high confidence
Potri.001G012000.1	ATGSL10,CALS9,gsl10 glucan synthase-like 10	Response to Stress/Defense	AT3G07160.1	3	3	#N/A	#N/A	#N/A	#N/A	1	2			high confidence
Potri.016G138800.1	ATH9,TH9,TRX H9 thioredoxin H-type 9	Other Metabolic Processes	AT3G08710.1	3	#N/A	1	#N/A	#N/A	#N/A	1	0	positive		medium confidence
Potri.006G110100.1	ATH9,TH9,TRX H9 thioredoxin H-type 9	Other Metabolic Processes	AT3G08710.1	4	#N/A	1	#N/A	#N/A	#N/A	1	0			medium confidence
Potri.012G070500.1	ATHIR1,HIR1 SPFH/Band 7/PHB domain-containing membrane-associated protein family	Response to Stress/Defense	AT5G62740.1	7	9	8	#N/A	#N/A	#N/A	3	0			high confidence
Potri.017G078000.1	ATHIR1,HIR1 SPFH/Band 7/PHB domain-containing membrane-associated protein family	Response to Stress/Defense	AT5G62740.1	10	10	10	3	4	6	1	0			high confidence
Potri.017G078100.1	ATHIR1,HIR1 SPFH/Band 7/PHB domain-containing membrane-associated protein family	Response to Stress/Defense	AT5G62740.1	12	14	11	2	#N/A	1	1	0			high confidence
Potri.005G032800.1	ATLOX1,LOX1 lipoxygenase 1	Response to Stress/Defense	AT1G55020.1	1	#N/A	2	#N/A	#N/A	#N/A	2	0			#N/A
Potri.006G114800.2	ATMDAR1,MDAR1 monodehydroascorbate reductase 1	Response to Stress/Defense	AT3G52880.1	3	3	#N/A	#N/A	#N/A	1	#N/A	2			#N/A
Potri.007G069300.1	ATMST1,ATRDH1,MST1,ST1,STR1 mercaptopyruvate sulfurtransferase 1	Other Metabolic Processes	AT1G79230.1	#N/A	3	3	#N/A	#N/A	#N/A	#N/A	0			high confidence
Potri.016G071600.1	ATNHL10,NHL10,YLS9 Late embryogenesis abundant (LEA) hydroxyproline-rich glycoprotein family	Response to Stress/Defense	AT2G35980.1	2	4	3	#N/A	#N/A	#N/A	2	2			medium confidence
Potri.003G085200.1	ATNPSN11,NPSN11,NSPN11 novel plant snare 11	Transport	AT2G35190.1	1	3	4	#N/A	#N/A	#N/A	#N/A	1			low confidence
Potri.010G001900.1	ATNPSN13,NPSN13 novel plant snare 13	Transport	AT3G17440.1	6	12	17	#N/A	#N/A	#N/A	#N/A	1			medium confidence
Potri.018G081300.1	ATPERK1,PERK1 proline extensin-like receptor kinase 1	Signal Transduction	AT3G24550.1	7	8	6	#N/A	#N/A	#N/A	1	3			medium confidence
Potri.012G057300.1	ATPK3,PK3 serine/threonine protein kinase 3	Signal Transduction	AT5G08160.1	5	4	6	1	#N/A	#N/A	1	0	positive		#N/A
Potri.015G055200.1	ATPK3,PK3 serine/threonine protein kinase 3	Signal Transduction	AT5G08160.1	5	8	7	1	#N/A	#N/A	1	0	positive		#N/A
Potri.002G016100.1	ATPLDDELTA,PLDDELTA phospholipase D delta	Response to Stress/Defense	AT4G35790.2	2	1	#N/A	#N/A	#N/A	#N/A	#N/A	0			high confidence
Potri.010G100200.1	ATPTR2,ATPTR2-B,NTR1,PTR2,PTR2-B peptide transporter 2	Transport	AT2G02040.1	1	2	1	#N/A	#N/A	#N/A	2	11			#N/A
Potri.011G056800.1	AtRLP4,RLP4 receptor like protein 4	Transport	AT1G28340.1	1	2	#N/A	#N/A	#N/A	#N/A	3	1			#N/A
Potri.004G059500.1	AtRLP51,RLP51 receptor like protein 51	Signal Transduction	AT4G18760.1	1	2	2	#N/A	#N/A	#N/A	#N/A	1			low confidence
Potri.009G012900.1	ATSNAK1,GRIK2 geminivirus rep interacting kinase 2	Signal Transduction	AT5G60550.1	#N/A	2	1	#N/A	#N/A	#N/A	3	0	positive		#N/A
Potri.012G015100.1	ATSOS3,CBL4,SOS3 Calcium-binding EF-hand family protein	Response to Stress/Defense	AT5G24270.1	#N/A	2	2	#N/A	#N/A	#N/A	1	0	positive		#N/A
Potri.019G036700.1	ATSYP131,SYP131 syntaxin of plants 131	Transport	AT3G03800.1	1	8	9	1	#N/A	1	#N/A	1			#N/A
Potri.003G095300.1	ATSYP22,ATVAM3,SGR3,SYP22,VAM3 Syntaxin/t-SNARE family protein	Transport	AT5G46860.1	1	2	2	#N/A	#N/A	#N/A	#N/A	1			#N/A
Potri.014G145200.1	ATSYP22,ATVAM3,SGR3,SYP22,VAM3 Syntaxin/t-SNARE family protein	Transport	AT5G46860.1	6	14	14	#N/A	#N/A	1	#N/A	1			#N/A
Potri.005G020800.1	ATSYP43,SYP43 syntaxin of plants 43	Transport	AT3G05710.2	2	4	4	#N/A	#N/A	#N/A	1	1			low confidence
Potri.013G011100.1	ATSYP43,SYP43 syntaxin of plants 43	Transport	AT3G05710.2	#N/A	1	2	#N/A	#N/A	#N/A	1	1			low confidence
Potri.016G030100.1	ATSYP51,SYP51 syntaxin of plants 51	Transport	AT1G16240.1	#N/A	2	1	#N/A	#N/A	#N/A	#N/A	1			high confidence
Potri.006G032800.1	ATSYP52,SYP52 syntaxin of plants 52	Transport	AT1G79590.1	#N/A	1	2	#N/A	#N/A	#N/A	1	1			high confidence
Potri.006G032900.1	ATSYP52,SYP52 syntaxin of plants 52	Transport	AT1G79590.1	8	8	9	#N/A	#N/A	1	1	1			high confidence
Potri.016G030200.1	ATSYP52,SYP52 syntaxin of plants 52	Transport	AT1G79590.1	5	7	12	#N/A	1	#N/A	1	1			high confidence
Potri.006G129500.1	ATSYP71,SYP71 syntaxin of plants 71	Transport	AT3G09740.1	2	3	4	#N/A	#N/A	#N/A	1	1			high confidence
Potri.014G087400.1	ATSYP71,SYP71 syntaxin of plants 71	Transport	AT3G09740.1	#N/A	2	3	#N/A	#N/A	#N/A	1	1			high confidence
Potri.016G088200.1	ATSYP71,SYP71 syntaxin of plants 71	Transport	AT3G09740.1	9	9	10	#N/A	#N/A	#N/A	1	1			high confidence
Potri.006G202200.1	AT-SYR1,ATSYP121,ATSYR1,PEN1,SYP121,SYR1 syntaxin of plants 121	Transport	AT3G11820.1	1	2	3	#N/A	#N/A	#N/A	#N/A	1			high confidence
Potri.002G030000.1	ATTRX H1,ATTRX1,TRX1 thioredoxin H-type 1	Response to Stress/Defense	AT3G51030.1	3	#N/A	2	#N/A	#N/A	#N/A	1	0			#N/A
Potri.002G229100.1	AXR1 NAD(P)-binding Rossmann-fold superfamily protein	Response to Stress/Defense	AT1G05180.1	#N/A	2	1	#N/A	#N/A	#N/A	2	0			#N/A
Potri.008G074100.1	biotin/lipoyl attachment domain-containing protein	Unknown	AT3G56130.1	2	5	5	#N/A	#N/A	1	1	0			#N/A
Potri.012G108200.1	BON2 Calcium-dependent phospholipid-binding Copine family protein	Response to Stress/Defense	AT5G07300.1	6	7	2	#N/A	#N/A	#N/A	#N/A	1	positive		medium confidence
Potri.002G011800.1	BSK1 BR-signaling kinase 1	Signal Transduction	AT4G35230.1	4	6	7	#N/A	#N/A	#N/A	4	0	positive		#N/A
Potri.004G182800.1	BSK1 BR-signaling kinase 1	Signal Transduction	AT4G35230.1	3	2	5	#N/A	#N/A	#N/A	3	0	positive		#N/A
Potri.005G249300.1	BSK1 BR-signaling kinase 1	Signal Transduction	AT4G35230.1	2	3	5	#N/A	#N/A	#N/A	3	0	positive		#N/A
Potri.014G179300.1	BSK2 BR-signaling kinase 2	Signal Transduction	AT5G46570.1	8	13	10	#N/A	#N/A	#N/A	3	0	positive		#N/A
Potri.014G082400.1	BSK3 BR-signaling kinase 3	Signal Transduction	AT4G00710.1	9	10	13	4	4	3	6	0			low confidence
Potri.006G078200.1	CAC2 acetyl Co-enzyme a carboxylase biotin carboxylase subunit	Response to Stress/Defense	AT5G35360.1	#N/A	6	4	#N/A	#N/A	#N/A	2	0			#N/A
Potri.002G027900.1	Calcium-binding tetratricopeptide family protein	Unknown	AT1G05150.1	#N/A	2	2	#N/A	#N/A	#N/A	#N/A	0			low confidence
Potri.005G234900.1	Calcium-binding tetratricopeptide family protein	Unknown	AT1G05150.1	4	4	7	#N/A	#N/A	#N/A	#N/A	0			low confidence
Potri.010G023100.1	CARB carbamoyl phosphate synthetase B	Response to Stress/Defense	AT1G29900.1	3	4	#N/A	#N/A	#N/A	#N/A	7	0			#N/A
Potri.008G202100.1	CBS domain-containing protein with a domain of unknown function (DUF21)	Unknown	AT4G14240.1	1	1	1	#N/A	#N/A	#N/A	#N/A	3			#N/A
Potri.006G095400.1	chaperone protein dnaJ-related	Unknown	AT2G38000.1	10	16	7	3	3	4	3	0			#N/A
Potri.012G125500.1	clathrin adaptor complexes medium subunit family protein	Transport	AT5G05010.1	1	2	#N/A	#N/A	#N/A	#N/A	#N/A	1			low confidence
Potri.006G158100.1	COV1 Protein of unknown function (DUF502)	Unknown	AT2G20120.1	1	1	1	#N/A	#N/A	#N/A	1	4			#N/A
Potri.016G117200.1	CPK13 calcium-dependent protein kinase 13	Signal Transduction	AT3G51850.1	4	3	2	#N/A	#N/A	#N/A	2	1	positive		low confidence
Potri.011G003400.1	CPK21 calcium-dependent protein kinase 21	Signal Transduction	AT4G04720.1	11	21	19	3	#N/A	#N/A	2	1	positive		low confidence
Potri.001G257100.1	CPK7 calmodulin-domain protein kinase 7	Signal Transduction	AT5G12480.1	2	2	3	#N/A	#N/A	#N/A	2	1	positive		#N/A
Potri.009G052700.1	CPK7 calmodulin-domain protein kinase 7	Signal Transduction	AT5G12480.1	1	4	3	#N/A	#N/A	#N/A	2	1	positive		#N/A
Potri.012G055500.1	CRK10,RLK4 cysteine-rich RLK (RECEPTOR-like protein kinase) 10	Signal Transduction	AT4G23180.1	2	2	2	#N/A	#N/A	#N/A	6	0			#N/A
Potri.004G173500.1	Cyclophilin-like peptidyl-prolyl cis-trans isomerase family protein	Protein Metabolism	AT4G34960.1	4	3	3	#N/A	#N/A	#N/A	2	1			medium confidence
Potri.009G132800.1	Cyclophilin-like peptidyl-prolyl cis-trans isomerase family protein	Protein Metabolism	AT4G34960.1	1	1	1	#N/A	#N/A	#N/A	2	1			medium confidence
Potri.015G106400.1	DCD (Development and Cell Death) domain protein	Response to Stress/Defense	AT5G61910.4	5	8	2	#N/A	#N/A	#N/A	2	1	positive		#N/A
Potri.002G065500.1	DHHC-type zinc finger family protein	Other Metabolic Processes	AT4G24630.1	2	3	1	#N/A	#N/A	#N/A	#N/A	5			low confidence
Potri.008G117000.1	Di-glucose binding protein with Leucine-rich repeat domain	Signal Transduction	AT1G25570.1	#N/A	2	2	#N/A	#N/A	#N/A	#N/A	1			low confidence
Potri.001G313300.1	Disease resistance protein (CC-NBS-LRR class) family	Response to Stress/Defense	AT5G63020.1	1	3	1	#N/A	#N/A	#N/A	2	0	positive		#N/A
Potri.010G164100.1	Early-responsive to dehydration stress protein (ERD4)	Unknown	AT1G69450.1	5	4	2	#N/A	#N/A	#N/A	3	11			#N/A
Potri.014G049800.1	ELMO/CED-12 family protein	Transport	AT3G60260.1	#N/A	4	5	#N/A	#N/A	#N/A	1	0			#N/A
Potri.002G217300.1	Endomembrane protein 70 protein family	Unknown	AT4G12650.1	#N/A	2	1	#N/A	#N/A	#N/A	2	10			#N/A
Potri.004G067400.1	Endosomal targeting BRO1-like domain-containing protein	Transport	AT1G73390.1	2	4	4	#N/A	#N/A	#N/A	1	0	positive		#N/A
Potri.017G154200.1	Endosomal targeting BRO1-like domain-containing protein	Transport	AT1G73390.1	1	#N/A	2	#N/A	#N/A	#N/A	1	0	positive		#N/A
Potri.005G147500.1	Exostosin family protein	Other Cellular Processes	AT4G38040.1	1	2	2	#N/A	#N/A	#N/A	1	1			low confidence
Potri.018G100400.1	GAE1 UDP-D-glucuronate 4-epimerase 1	Other Metabolic Processes	AT4G30440.1	6	6	10	#N/A	#N/A	#N/A	#N/A	1			high confidence
Potri.001G448300.1	Glutaredoxin family protein	Other Metabolic Processes	AT4G10630.1	1	1	2	#N/A	#N/A	#N/A	1	0	positive		#N/A
Potri.004G225300.1	Glycinamide ribonucleotide (GAR) synthetase	Other Metabolic Processes	AT1G09830.1	1	3	#N/A	#N/A	#N/A	#N/A	4	0			#N/A
Potri.008G205900.1	HAD-superfamily hydrolase, subfamily IG, 5\'-nucleotidase	Unknown	AT5G48960.1	6	8	6	#N/A	#N/A	#N/A	3	1			#N/A
Potri.015G112500.1	Haloacid dehalogenase-like hydrolase (HAD) superfamily protein	Other Cellular Processes	AT5G45170.1	1	4	5	#N/A	#N/A	#N/A	1	1			#N/A
Potri.002G186300.1	HEMG1,PPO1,PPOX Flavin containing amine oxidoreductase family	Other Metabolic Processes	AT4G01690.1	#N/A	2	2	#N/A	#N/A	#N/A	#N/A	1			#N/A
Potri.001G234200.1	HERK1 hercules receptor kinase 1	Signal Transduction	AT3G46290.1	1	3	1	#N/A	#N/A	#N/A	2	3	positive		#N/A
Potri.010G213200.1	HERK1 hercules receptor kinase 1	Signal Transduction	AT3G46290.1	1	2	1	#N/A	#N/A	#N/A	3	3			#N/A
Potri.016G126300.1	IMK2 inflorescence meristem receptor-like kinase 2	Signal Transduction	AT3G51740.1	5	10	6	#N/A	#N/A	#N/A	4	1			high confidence
Potri.008G197400.1	inosine-uridine preferring nucleoside hydrolase family protein	Response to Stress/Defense	AT5G18860.1	#N/A	2	1	#N/A	#N/A	#N/A	1	2			#N/A
Potri.004G064400.1	Integrin-linked protein kinase family	Signal Transduction	AT4G18950.1	1	8	6	#N/A	#N/A	#N/A	#N/A	0			#N/A
Potri.002G025200.1	iqd32 IQ-domain 32	Response to Stress/Defense	AT1G19870.1	#N/A	2	3	#N/A	#N/A	#N/A	2	0			high confidence
Potri.005G236200.1	iqd32 IQ-domain 32	Response to Stress/Defense	AT1G19870.1	3	1	5	#N/A	#N/A	#N/A	1	1			high confidence
Potri.002G256200.1	KAM1,MUR3 Exostosin family protein	Signal Transduction	AT2G20370.1	3	3	6	#N/A	#N/A	#N/A	1	1			low confidence
Potri.004G067900.1	Kunitz family trypsin and protease inhibitor protein	Response to Stress/Defense	AT1G17860.1	#N/A	2	1	#N/A	#N/A	#N/A	#N/A	0			#N/A
Potri.003G037600.1	Late embryogenesis abundant (LEA) hydroxyproline-rich glycoprotein family	Response to Stress/Defense	AT1G17620.1	1	3	3	#N/A	#N/A	#N/A	2	1			high confidence
Potri.015G048800.3	Leucine-rich repeat (LRR) family protein	Signal Transduction	AT5G07910.1	8	11	11	#N/A	#N/A	#N/A	3	0	positive		high confidence
Potri.013G098900.1	Leucine-rich repeat (LRR) family protein	Signal Transduction	AT1G33590.1	2	#N/A	1	#N/A	#N/A	#N/A	#N/A	0			low confidence
Potri.018G074300.1	Leucine-rich repeat protein kinase family protein	Signal Transduction	AT2G26730.1	1	1	3	#N/A	#N/A	#N/A	#N/A	1			medium confidence
Potri.008G144900.1	Leucine-rich repeat protein kinase family protein	Signal Transduction	AT1G10850.1	5	5	6	#N/A	#N/A	#N/A	1	1			#N/A
Potri.010G097200.1	Leucine-rich repeat protein kinase family protein	Signal Transduction	AT1G10850.1	1	1	2	#N/A	#N/A	#N/A	3	1			#N/A
Potri.018G141000.1	Leucine-rich repeat protein kinase family protein	Signal Transduction	AT3G23750.1	1	5	5	#N/A	#N/A	#N/A	#N/A	2			#N/A
Potri.001G385200.1	Leucine-rich repeat transmembrane protein kinase	Signal Transduction	AT3G14840.2	17	32	25	3	1	1	3	0	positive		high confidence
Potri.001G014000.4	LIP2 lipoyltransferase 2	Other Metabolic Processes	AT1G04640.1	3	5	6	#N/A	#N/A	#N/A	#N/A	0			low confidence
Potri.001G351200.1	Major facilitator superfamily protein	Transport	AT5G62680.1	5	5	3	#N/A	#N/A	#N/A	#N/A	12			#N/A
Potri.008G007500.1	MANIB,MNS1 alpha-mannosidase 1	Other Metabolic Processes	AT1G51590.1	5	2	5	#N/A	#N/A	#N/A	#N/A	1			#N/A
Potri.018G133700.1	Membrane fusion protein Use12	Transport	AT3G55600.1	8	12	12	#N/A	#N/A	#N/A	#N/A	1			low confidence
Potri.004G132300.1	MNS3 alpha-mannosidase 3	Other Metabolic Processes	AT1G30000.1	3	1	2	#N/A	#N/A	#N/A	#N/A	1			high confidence
Potri.006G014800.1	Mo25 family protein	Unknown	AT5G47540.1	3	2	#N/A	#N/A	#N/A	#N/A	#N/A	0			#N/A
Potri.016G011100.1	Mo25 family protein	Unknown	AT5G47540.1	#N/A	2	8	#N/A	#N/A	#N/A	#N/A	0			#N/A
Potri.006G276900.1	myosin heavy chain-related	Other Metabolic Processes	AT4G31340.1	6	10	7	#N/A	#N/A	#N/A	#N/A	3			high confidence
Potri.006G148600.1	NAP1;2,NFA02,NFA2 nucleosome assembly protein 1;2	Response to Stress/Defense	AT2G19480.3	1	#N/A	2	#N/A	#N/A	#N/A	#N/A	0		yes	#N/A
Potri.012G122500.1	NB-ARC domain-containing disease resistance protein	Response to Stress/Defense	AT3G14470.1	1	2	1	#N/A	#N/A	#N/A	#N/A	0			#N/A
Potri.012G122900.1	NB-ARC domain-containing disease resistance protein	Response to Stress/Defense	AT3G14470.1	3	2	2	#N/A	#N/A	#N/A	1	0			#N/A
Potri.012G123200.1	NB-ARC domain-containing disease resistance protein	Response to Stress/Defense	AT3G14470.1	3	3	2	#N/A	#N/A	#N/A	#N/A	0			#N/A
Potri.T066200.1	NB-ARC domain-containing disease resistance protein	Response to Stress/Defense	AT4G27190.1	4	2	3	#N/A	#N/A	#N/A	#N/A	0			#N/A
Potri.T118300.1	NB-ARC domain-containing disease resistance protein	Response to Stress/Defense	AT3G14470.1	3	2	#N/A	#N/A	#N/A	#N/A	#N/A	0			#N/A
Potri.013G073600.1	NPC4 non-specific phospholipase C4	Other Metabolic Processes	AT3G03530.1	2	3	8	#N/A	#N/A	#N/A	#N/A	0			#N/A
Potri.008G169500.1	NPGR2 no pollen germination related 2	Unknown	AT4G28600.1	#N/A	4	4	#N/A	#N/A	#N/A	2	0			#N/A
Potri.012G118800.1	O-fucosyltransferase family protein	Unknown	AT3G05320.1	2	1	2	#N/A	#N/A	#N/A	1	1			#N/A
Potri.008G185200.1	O-fucosyltransferase family protein	Other Metabolic Processes	AT3G26370.1	2	2	3	#N/A	#N/A	#N/A	1	1			#N/A
Potri.005G229400.1	OTC ornithine carbamoyltransferase	Other Metabolic Processes	AT1G75330.1	#N/A	3	1	#N/A	#N/A	#N/A	3	1			#N/A
Potri.009G167000.1	Patched family protein	Unknown	AT4G38350.1	2	6	5	#N/A	#N/A	#N/A	5	13			high confidence
Potri.008G132900.1	PCR2 PLANT CADMIUM RESISTANCE 2	Response to Stress/Defense	AT1G14870.1	1	2	2	#N/A	1	#N/A	7	0			medium confidence
Potri.010G108800.1	PCR2 PLANT CADMIUM RESISTANCE 2	Response to Stress/Defense	AT1G14870.1	#N/A	2	2	#N/A	#N/A	#N/A	9	0			medium confidence
Potri.008G133500.1	PDLP6 plasmodesmata-located protein 6	Unknown	AT2G01660.1	1	1	1	#N/A	#N/A	#N/A	1	3			#N/A
Potri.003G046200.1	Pectinacetylesterase family protein	Other Cellular Processes	AT4G19410.1	2	2	2	#N/A	#N/A	2	#N/A	1			#N/A
Potri.005G118700.1	Peroxidase superfamily protein	Response to Stress/Defense	AT5G66390.1	#N/A	1	2	#N/A	#N/A	#N/A	2	1			#N/A
Potri.013G049100.1	PGSIP6 plant glycogenin-like starch initiation protein 6	Other Metabolic Processes	AT5G18480.1	12	6	3	1	#N/A	#N/A	2	6			high confidence
Potri.003G090100.1	PIRL4 plant intracellular ras group-related LRR 4	Signal Transduction	AT4G35470.1	#N/A	4	4	#N/A	#N/A	#N/A	#N/A	1			high confidence
Potri.005G098600.1	PIRL4 plant intracellular ras group-related LRR 4	Signal Transduction	AT4G35470.1	2	4	6	#N/A	#N/A	#N/A	#N/A	0			high confidence
Potri.007G065000.1	PIRL4 plant intracellular ras group-related LRR 4	Signal Transduction	AT4G35470.1	9	12	11	#N/A	#N/A	#N/A	#N/A	0			high confidence
Potri.001G124500.1	PLAC8 family protein	Transport	AT2G45010.1	1	1	1	#N/A	#N/A	#N/A	2	0			low confidence
Potri.001G101100.1	PLAC8 family protein	Transport	AT1G63830.1	2	1	3	#N/A	#N/A	#N/A	6	2			#N/A
Potri.003G108800.1	PLAC8 family protein	Transport	AT5G51400.1	2	2	2	#N/A	#N/A	#N/A	2	0			#N/A
Potri.003G130700.1	PLAC8 family protein	Transport	AT1G63830.1	2	1	#N/A	#N/A	#N/A	#N/A	5	2			#N/A
Potri.006G130300.1	PLAC8 family protein	Transport	AT2G37110.1	2	3	3	#N/A	#N/A	#N/A	1	0			#N/A
Potri.012G060900.1	PLAC8 family protein	Transport	AT1G49030.1	1	2	3	1	1	1	1	2			#N/A
Potri.014G087600.1	PLAC8 family protein	Transport	AT4G23470.1	1	1	1	#N/A	#N/A	#N/A	5	1			#N/A
Potri.016G087200.1	PLAC8 family protein	Transport	AT2G37110.1	#N/A	2	1	#N/A	#N/A	#N/A	3	0			#N/A
Potri.007G107300.1	Plant invertase/pectin methylesterase inhibitor superfamily	Other Cellular Processes	AT5G09760.1	1	4	3	#N/A	#N/A	#N/A	#N/A	1			#N/A
Potri.006G154400.1	PPPDE putative thiol peptidase family protein	Unknown	AT4G17486.1	1	2	3	#N/A	#N/A	#N/A	#N/A	1			#N/A
Potri.018G070600.1	PPPDE putative thiol peptidase family protein	Unknown	AT4G17486.1	#N/A	1	2	#N/A	#N/A	#N/A	#N/A	0			#N/A
Potri.014G195100.1	Protein kinase family protein with leucine-rich repeat domain	Signal Transduction	AT1G35710.1	4	11	9	#N/A	#N/A	#N/A	3	0			#N/A
Potri.001G104700.1	Protein kinase protein with tetratricopeptide repeat domain	Signal Transduction	AT1G63500.1	6	7	#N/A	1	2	1	6	0	positive		high confidence
Potri.003G126700.1	Protein kinase protein with tetratricopeptide repeat domain	Signal Transduction	AT1G63500.1	4	6	8	2	#N/A	1	6	0	positive		high confidence
Potri.001G246400.1	Protein kinase protein with tetratricopeptide repeat domain	Signal Transduction	AT5G59010.1	3	6	6	#N/A	#N/A	#N/A	5	0	positive		medium confidence
Potri.016G105800.1	Protein kinase protein with tetratricopeptide repeat domain	Signal Transduction	AT3G54030.1	2	4	5	#N/A	#N/A	#N/A	4	0	positive		#N/A
Potri.006G093900.2	Protein kinase protein with tetratricopeptide repeat domain	Signal Transduction	AT3G54030.1	4	4	6	#N/A	#N/A	#N/A	5	0			#N/A
Potri.003G032100.1	Protein kinase superfamily protein	Signal Transduction	AT1G52540.1	2	6	4	#N/A	#N/A	#N/A	2	1			low confidence
Potri.008G205700.1	Protein kinase superfamily protein	Signal Transduction	AT5G18610.1	1	1	1	#N/A	#N/A	#N/A	#N/A	1			low confidence
Potri.012G079000.1	Protein kinase superfamily protein	Signal Transduction	AT5G50000.1	1	5	6	#N/A	#N/A	#N/A	2	0			low confidence
Potri.017G036300.1	Protein kinase superfamily protein	Signal Transduction	AT3G59350.1	5	6	6	#N/A	#N/A	#N/A	1	0			medium confidence
Potri.007G062700.1	Protein kinase superfamily protein	Signal Transduction	AT2G17220.1	1	#N/A	3	#N/A	#N/A	#N/A	1	1	positive		#N/A
Potri.018G134100.1	Protein kinase superfamily protein	Signal Transduction	AT2G17220.2	1	1	1	#N/A	#N/A	#N/A	1	0	positive		#N/A
Potri.001G343900.1	Protein kinase superfamily protein	Signal Transduction	AT5G50180.1	1	3	5	#N/A	#N/A	#N/A	1	0			#N/A
Potri.001G438400.1	Protein kinase superfamily protein	Signal Transduction	AT1G16670.1	2	5	4	#N/A	#N/A	#N/A	1	0			#N/A
Potri.007G124000.1	Protein kinase superfamily protein	Signal Transduction	AT2G43230.2	4	6	6	#N/A	#N/A	#N/A	3	0			#N/A
Potri.008G156000.1	Protein kinase superfamily protein	Signal Transduction	AT3G22750.1	1	2	5	#N/A	#N/A	#N/A	3	0			#N/A
Potri.011G112000.1	Protein kinase superfamily protein	Signal Transduction	AT1G16670.1	#N/A	4	4	#N/A	#N/A	#N/A	1	0			#N/A
Potri.014G114200.1	Protein kinase superfamily protein	Signal Transduction	AT3G62220.1	6	6	6	6	5	#N/A	2	0			#N/A
Potri.018G001800.1	Protein kinase superfamily protein	Signal Transduction	AT4G31170.1	7	5	6	#N/A	#N/A	#N/A	2	0			#N/A
Potri.002G227100.1	Protein of unknown function (DUF1068)	Unknown	AT2G32580.1	3	6	6	#N/A	#N/A	#N/A	2	1			low confidence
Potri.006G187800.1	Protein of unknown function (DUF1068)	Unknown	AT2G24290.1	2	1	1	#N/A	#N/A	#N/A	5	1			#N/A
Potri.004G223000.1	Protein of unknown function (DUF1682)	Transport	AT4G24330.1	1	2	#N/A	#N/A	#N/A	#N/A	#N/A	3			#N/A
Potri.003G172300.1	Protein of unknown function (DUF579)	Transport	AT1G67330.1	3	3	2	#N/A	#N/A	#N/A	1	1			#N/A
Potri.013G115300.1	Protein of unknown function (DUF668)	Other Cellular Processes	AT1G34320.1	#N/A	1	2	#N/A	#N/A	#N/A	1	0	positive		#N/A
Potri.004G206300.1	Protein of unknown function (DUF833)	Unknown	AT4G38260.1	1	2	2	#N/A	#N/A	#N/A	#N/A	0			#N/A
Potri.008G131800.1	Protein of unknown function DUF2359, transmembrane	Unknown	AT1G23170.2	18	21	18	4	3	3	#N/A	2			#N/A
Potri.010G110500.1	Protein of unknown function DUF2359, transmembrane	Unknown	AT1G23170.2	13	13	16	1	#N/A	#N/A	#N/A	1			#N/A
Potri.017G124300.1	Protein of unknown function DUF2359, transmembrane	Unknown	AT1G23170.2	17	18	18	#N/A	#N/A	#N/A	#N/A	1			#N/A
Potri.013G085500.1	Protein phosphatase 2C family protein	Response to Stress/Defense	AT3G02750.1	1	1	1	#N/A	#N/A	#N/A	1	1	positive		low confidence
Potri.019G054200.1	Protein phosphatase 2C family protein	Response to Stress/Defense	AT3G02750.1	2	3	3	#N/A	#N/A	#N/A	1	0	positive		low confidence
Potri.002G097200.2	Protein phosphatase 2C family protein	Response to Stress/Defense	AT1G34750.1	4	4	4	#N/A	#N/A	#N/A	2	0			medium confidence
Potri.005G164600.1	Protein phosphatase 2C family protein	Response to Stress/Defense	AT1G34750.1	4	4	6	#N/A	#N/A	#N/A	2	0			medium confidence
Potri.004G066200.1	Protein phosphatase 2C family protein	Response to Stress/Defense	AT1G16220.1	4	6	5	#N/A	#N/A	#N/A	2	0	positive		#N/A
Potri.006G081400.1	Protein phosphatase 2C family protein	Response to Stress/Defense	AT4G28400.1	4	4	6	#N/A	#N/A	#N/A	#N/A	0			#N/A
Potri.010G028300.1	Protein phosphatase 2C family protein	Response to Stress/Defense	AT3G06270.1	2	2	#N/A	#N/A	#N/A	#N/A	3	0			#N/A
Potri.014G043300.1	PYR6 P-loop containing nucleoside triphosphate hydrolases superfamily protein	Other Metabolic Processes	AT5G26667.1	2	9	6	#N/A	#N/A	#N/A	2	0		yes	#N/A
Potri.004G151100.1	Quinone reductase family protein	Other Metabolic Processes	AT4G36750.1	1	2	3	#N/A	#N/A	#N/A	1	1			high confidence
Potri.005G126200.1	Quinone reductase family protein	Other Metabolic Processes	AT4G36750.1	8	6	6	2	2	1	1	0			high confidence
Potri.002G157700.1	Remorin family protein	Unknown	AT3G61260.1	8	5	9	1	#N/A	#N/A	#N/A	0			medium confidence
Potri.014G081300.1	Remorin family protein	Unknown	AT3G61260.1	4	7	7	#N/A	#N/A	#N/A	#N/A	0			medium confidence
Potri.008G041100.1	rhomboid protein-related	Transport	AT3G07950.1	2	1	2	#N/A	#N/A	#N/A	1	5			#N/A
Potri.010G220900.1	rhomboid protein-related	Transport	AT3G07950.1	1	3	#N/A	#N/A	#N/A	#N/A	#N/A	7			#N/A
Potri.002G245400.1	RIN4 RPM1 interacting protein 4	Response to Stress/Defense	AT3G25070.1	5	9	9	#N/A	#N/A	#N/A	#N/A	1			medium confidence
Potri.012G044600.1	RKL1 receptor-like kinase 1	Signal Transduction	AT1G48480.1	7	10	9	#N/A	#N/A	#N/A	2	1			low confidence
Potri.015G035500.1	RKL1 receptor-like kinase 1	Signal Transduction	AT1G48480.1	1	4	3	#N/A	#N/A	#N/A	1	1			low confidence
Potri.005G236600.1	S-adenosyl-L-methionine-dependent methyltransferases superfamily protein	Other Metabolic Processes	AT3G27230.1	7	2	3	#N/A	#N/A	#N/A	#N/A	1			high confidence
Potri.013G101700.1	S-adenosyl-L-methionine-dependent methyltransferases superfamily protein	Other Metabolic Processes	AT1G22800.1	2	4	6	#N/A	#N/A	#N/A	2	0			high confidence
Potri.005G065200.1	S-adenosyl-L-methionine-dependent methyltransferases superfamily protein	Other Metabolic Processes	AT5G64030.1	2	2	#N/A	#N/A	#N/A	1	#N/A	2			low confidence
Potri.007G104000.1	S-adenosyl-L-methionine-dependent methyltransferases superfamily protein	Other Metabolic Processes	AT5G64030.1	10	10	12	2	#N/A	#N/A	#N/A	2			low confidence
Potri.002G075800.1	S-adenosyl-L-methionine-dependent methyltransferases superfamily protein	Other Metabolic Processes	AT2G34300.1	9	8	5	#N/A	#N/A	#N/A	#N/A	1			#N/A
Potri.005G184500.1	S-adenosyl-L-methionine-dependent methyltransferases superfamily protein	Other Metabolic Processes	AT2G34300.1	11	14	6	2	#N/A	#N/A	#N/A	1			#N/A
Potri.017G031700.1	S-adenosyl-L-methionine-dependent methyltransferases superfamily protein	Other Metabolic Processes	AT2G43320.1	2	6	4	#N/A	#N/A	#N/A	#N/A	0			#N/A
Potri.018G087500.1	Senescence/dehydration-associated protein-related	Unknown	AT4G15450.1	2	3	8	#N/A	#N/A	#N/A	1	0			#N/A
Potri.015G130600.1	SPFH/Band 7/PHB domain-containing membrane-associated protein family	Response to Stress/Defense	AT5G51570.1	5	6	6	#N/A	#N/A	#N/A	4	0			high confidence
Potri.011G043500.1	SPHK1 sphingosine kinase 1	Signal Transduction	AT4G21540.1	4	8	#N/A	#N/A	#N/A	#N/A	#N/A	0			high confidence
Potri.011G045600.1	SRF3 STRUBBELIG-receptor family 3	Signal Transduction	AT4G03390.1	1	2	1	#N/A	#N/A	#N/A	4	3			low confidence
Potri.001G005500.1	SUB1 calcium ion binding	Unknown	AT4G08810.1	2	6	5	#N/A	#N/A	#N/A	1	1			#N/A
Potri.001G141400.1	TET1,TRN2 Tetraspanin family protein	Transport	AT5G46700.1	#N/A	2	3	#N/A	#N/A	#N/A	6	4			#N/A
Potri.009G015100.1	TET3 tetraspanin3	Other Cellular Processes	AT3G45600.1	6	8	8	1	1	1	2	4			#N/A
Potri.018G099800.1	TET8 tetraspanin8	Response to Stress/Defense	AT2G23810.1	5	7	6	#N/A	3	#N/A	8	4			medium confidence
Potri.002G253500.1	Tetraspanin family protein	Response to Stress/Defense	AT2G20230.1	4	1	9	1	#N/A	#N/A	4	4			low confidence
Potri.001G405500.1	THE1 protein kinase family protein	Signal Transduction	AT5G54380.1	4	8	6	#N/A	#N/A	#N/A	3	1			low confidence
Potri.006G061800.1	TIP1 Ankyrin repeat family protein with DHHC zinc finger domain	Transport	AT5G20350.1	5	3	5	#N/A	#N/A	#N/A	1	4			high confidence
Potri.018G121200.1	TIP1 Ankyrin repeat family protein with DHHC zinc finger domain	Transport	AT5G20350.1	2	2	4	#N/A	#N/A	#N/A	#N/A	4			high confidence
Potri.001G146100.1	TOM2A tobamovirus multiplication 2A	Other Cellular Processes	AT1G32400.1	3	4	4	#N/A	#N/A	#N/A	5	4		yes	high confidence
Potri.003G087800.1	TOM2A tobamovirus multiplication 2A	Other Cellular Processes	AT1G32400.1	3	4	5	#N/A	#N/A	#N/A	5	4		yes	high confidence
Potri.010G197600.1	TOPP4 type one serine/threonine protein phosphatase 4	Response to Stress/Defense	AT2G39840.1	#N/A	3	3	#N/A	#N/A	1	#N/A	0			#N/A
Potri.012G142200.1	TPP2 tripeptidyl peptidase ii	Protein Metabolism	AT4G20850.1	5	3	#N/A	3	#N/A	#N/A	1	1			low confidence
Potri.001G418400.1	Transport protein particle (TRAPP) component	Transport	AT5G54750.1	6	10	10	2	4	3	#N/A	0			medium confidence
Potri.002G067100.1	TT15,UGT80B1 UDP-Glycosyltransferase superfamily protein	Other Metabolic Processes	AT1G43620.1	3	8	9	#N/A	#N/A	#N/A	3	3			high confidence
Potri.014G178300.1	UDP-Glycosyltransferase superfamily protein	Other Metabolic Processes	AT3G07020.2	1	1	2	#N/A	#N/A	#N/A	#N/A	2			high confidence
Potri.008G018200.1	UDP-Glycosyltransferase superfamily protein	Other Metabolic Processes	AT3G10630.1	1	1	1	#N/A	#N/A	#N/A	#N/A	1			#N/A
Potri.016G017100.1	UGT71B1 UDP-glucosyl transferase 71B1	Other Metabolic Processes	AT3G21750.1	#N/A	5	5	#N/A	1	1	#N/A	1			#N/A
Potri.004G207700.1	Uncharacterised conserved protein (UCP030210)	Signal Transduction	AT4G35360.1	#N/A	2	1	#N/A	#N/A	#N/A	#N/A	0			#N/A
Potri.006G258800.1	Unknown	Unknown	AT5G25265.1	3	1	5	#N/A	#N/A	1	1	1			high confidence
Potri.018G023100.2	Unknown	Unknown	AT5G25265.1	4	4	5	1	#N/A	#N/A	1	1			high confidence
Potri.007G019400.1	Unknown	Unknown	AT4G36440.1	#N/A	4	1	#N/A	#N/A	#N/A	#N/A	3			low confidence
Potri.014G026800.1	Unknown	Unknown	AT1G45688.1	#N/A	5	2	#N/A	#N/A	#N/A	#N/A	1			low confidence
Potri.006G068600.1	Unknown	Unknown	AT5G25360.1	#N/A	2	2	#N/A	#N/A	#N/A	3	1	positive		#N/A
Potri.001G354600.1	Unknown	Unknown	AT1G29530.1	5	7	9	#N/A	#N/A	#N/A	2	0			#N/A
Potri.002G060300.1	Unknown	Unknown	AT2G42860.1	7	10	10	#N/A	#N/A	2	2	0			#N/A
Potri.002G071300.1	Unknown	Unknown	AT1G21370.1	#N/A	2	1	#N/A	#N/A	#N/A	#N/A	1			#N/A
Potri.002G155700.1	Unknown	Unknown	0	2	#N/A	3	#N/A	#N/A	#N/A	1	2			#N/A
Potri.002G168500.1	Unknown	Unknown	AT3G58800.1	1	1	1	#N/A	#N/A	#N/A	1	1			#N/A
Potri.004G048500.1	Unknown	Unknown	AT1G28410.1	#N/A	1	2	#N/A	#N/A	#N/A	#N/A	2			#N/A
Potri.005G201300.1	Unknown	Unknown	0	10	11	13	#N/A	1	#N/A	2	0			#N/A
Potri.006G060600.1	Unknown	Unknown	AT2G12400.1	6	7	5	#N/A	#N/A	#N/A	5	6			#N/A
Potri.006G138400.1	Unknown	Unknown	0	3	10	8	#N/A	#N/A	#N/A	#N/A	1			#N/A
Potri.006G212800.1	Unknown	Unknown	AT3G52710.1	#N/A	1	2	#N/A	#N/A	#N/A	2	0			#N/A
Potri.011G077700.1	Unknown	Unknown	AT1G29530.1	3	3	3	#N/A	#N/A	#N/A	2	0			#N/A
Potri.013G079200.1	Unknown	Unknown	AT1G65020.1	7	#N/A	2	#N/A	#N/A	#N/A	3	0			#N/A
Potri.014G170200.1	Unknown	Unknown	AT2G04280.1	6	7	9	#N/A	#N/A	#N/A	#N/A	1			#N/A
Potri.015G002500.1	Unknown	Unknown	AT5G24460.1	#N/A	2	3	#N/A	#N/A	#N/A	#N/A	1			#N/A
Potri.015G073800.1	Unknown	Unknown	AT5G62865.1	#N/A	2	4	#N/A	#N/A	#N/A	4	0			#N/A
Potri.015G146100.1	Unknown	Unknown	AT3G49055.1	2	3	3	#N/A	#N/A	#N/A	#N/A	0			#N/A
Potri.019G029600.1	Unknown	Unknown	AT5G18310.2	1	2	2	#N/A	#N/A	#N/A	#N/A	0			#N/A
Potri.001G000900.1	Unknown	Transport	AT3G13410.1	7	8	8	1	#N/A	#N/A	3	2			low confidence
Potri.008G183800.1	Unknown	Transport	AT1G24560.1	7	7	12	#N/A	#N/A	#N/A	#N/A	0			low confidence
Potri.010G049400.1	Unknown	Transport	AT1G24560.1	2	4	8	#N/A	#N/A	#N/A	#N/A	0			low confidence
Potri.006G139800.1	Unknown	Other Metabolic Processes	AT1G19140.1	2	#N/A	1	#N/A	#N/A	#N/A	#N/A	0			low confidence
Potri.018G023200.1	Unknown	Other Cellular Processes	AT2G25270.1	3	6	4	1	#N/A	#N/A	4	6			low confidence
Potri.001G186200.1	Unknown	Other Cellular Processes	AT3G16200.1	4	4	2	#N/A	#N/A	#N/A	#N/A	1			#N/A
Potri.004G160400.1	VHA-A3 vacuolar proton ATPase A3	Transport	AT4G39080.1	8	10	7	#N/A	#N/A	#N/A	2	6			high confidence
Potri.009G121400.1	VHA-A3 vacuolar proton ATPase A3	Transport	AT4G39080.1	8	10	7	#N/A	#N/A	#N/A	2	6			high confidence
Potri.017G053500.1	WIN1 HOPW1-1-interacting 1	Response to Stress/Defense	AT1G80600.1	1	5	2	#N/A	#N/A	#N/A	#N/A	1			#N/A
Potri.011G169000.1	WIP2 WPP domain interacting protein 2	Other Cellular Processes	AT5G56210.1	4	4	5	#N/A	#N/A	#N/A	#N/A	1			#N/A
Potri.007G004600.1	Zincin-like metalloproteases family protein	Other Metabolic Processes	AT5G65620.1	1	1	1	#N/A	#N/A	#N/A	#N/A	1			#N/A

## Sheet: MediumProbability-Group
Proteomic analysis of a poplar cell suspension culture suggests a major role of protein S-acylation in diverse cellular processes Vaibhav Srivastava, Joe Weber, Erik Malm, Bruce W. Fouke & Vincent Bulone Supplemental Table I: List of unique proteins identified as S-acylated in medium probability group. This group contain proteins identified in +Hyd samples in one BR by two or more unique peptides…
Protein Accession Nr.	Protein Description	Biological Process	Cloest ATG	BR1(+Hyd)UniPep	BR1(-Hyd)UniPep	BR2(+Hyd)UniPep	BR2(-Hyd)UniPep	BR3(+Hyd)UniPep	BR3(-Hyd)UniPep	CSS Palm Prediction	TMD	Myristoylation	atg	Arabidopsis
Potri.015G125400.1	clathrin adaptor complexes medium subunit family protein	Transport	AT5G05010.1	#N/A	#N/A	2	#N/A	#N/A	#N/A	#N/A	0	#N/A	AT5G05010	1
Potri.005G113600.1	CPK28 calcium-dependent protein kinase 28	Signal Transduction	AT5G66210.1	1	#N/A	1	#N/A	#N/A	#N/A	#N/A	1	positive	AT5G66210	1
Potri.005G187400.1	Exostosin family protein	Unknown	AT1G21480.1	1	#N/A	1	#N/A	#N/A	#N/A	#N/A	0	#N/A	AT1G21480	1
Potri.018G062500.1	inter-alpha-trypsin inhibitor heavy chain-related	Unknown	AT1G19110.1	1	#N/A	1	#N/A	#N/A	#N/A	13	1	#N/A	AT1G19110	1
Potri.001G204000.1	Protein kinase superfamily protein	Signal Transduction	AT3G15890.1	1	#N/A	1	#N/A	#N/A	#N/A	2	0	#N/A	AT3G15890	1
Potri.014G155600.1	Protein of unknown function (DUF1068)	Unknown	AT2G32580.1	1	#N/A	#N/A	#N/A	1	#N/A	1	1	#N/A	AT2G32580	1
Potri.010G133500.1	Protein of unknown function (DUF1262)	Unknown	AT1G13480.1	#N/A	#N/A	2	#N/A	#N/A	#N/A	1	0	#N/A	AT1G13480	1
Potri.003G142700.2	RPN12a regulatory particle non-ATPase 12A	Response to Stress/Defense	AT1G64520.1	#N/A	#N/A	8	#N/A	#N/A	#N/A	1	0	#N/A	AT1G64520	1
Potri.006G228600.1	Unknown	Unknown	AT5G11890.1	#N/A	#N/A	2	#N/A	#N/A	#N/A	5	1	#N/A	AT5G11890	1
Potri.003G062200.1	Unknown	Unknown	AT1G15400.3	#N/A	#N/A	#N/A	#N/A	2	#N/A	#N/A	0	#N/A	AT1G15400	1
Potri.010G136800.1	AtHsp90.5,CR88,EMB1956,Hsp88.1,HSP90.5 Chaperone protein htpG family protein	Response to Stress/Defense	AT2G04030.1	#N/A	#N/A	5	#N/A	#N/A	#N/A	#N/A	0	#N/A	AT2G04030	2
Potri.006G204300.1	ATNHL10,NHL10,YLS9 Late embryogenesis abundant (LEA) hydroxyproline-rich glycoprotein family	Transport	AT2G35980.1	#N/A	#N/A	1	#N/A	1	#N/A	2	1	#N/A	AT2G35980	2
Potri.006G232000.1	Mitochondrial ATP synthase subunit G protein	Transport	AT4G29480.1	1	#N/A	#N/A	#N/A	1	#N/A	#N/A	1	#N/A	AT4G29480	2
Potri.009G039500.1	Protein kinase protein with tetratricopeptide repeat domain	Signal Transduction	AT5G59010.1	#N/A	#N/A	#N/A	#N/A	2	#N/A	7	0	positive	AT5G59010	2
Potri.008G074800.1	Staphylococcal nuclease homologue	Other Metabolic Processes	AT2G40410.2	#N/A	#N/A	1	#N/A	1	#N/A	3	1	#N/A	AT2G40410	2
Potri.010G182500.1	Staphylococcal nuclease homologue	Other Metabolic Processes	AT2G40410.2	#N/A	#N/A	2	#N/A	#N/A	#N/A	2	0	#N/A	AT2G40410	2
Potri.009G117100.1	alpha/beta-Hydrolases superfamily protein	Unknown	AT2G18360.1	#N/A	#N/A	2	#N/A	#N/A	#N/A	#N/A	1	#N/A	AT2G18360	3
Potri.018G003700.1	myosin heavy chain-related1	Other Metabolic Processes	AT4G31340.1	5	#N/A	#N/A	#N/A	#N/A	#N/A	#N/A	3	#N/A	AT4G31340	3
Potri.010G185600.1	Outer membrane OMP85 family protein	Transport	AT5G05520.1	2	#N/A	#N/A	#N/A	#N/A	#N/A	#N/A	1	#N/A	AT5G05520	3
Potri.001G104700.2	Protein kinase protein with tetratricopeptide repeat domain	Signal Transduction	AT1G63500.1	#N/A	#N/A	#N/A	#N/A	8	#N/A	2	0	#N/A	AT1G63500	3
Potri.005G157700.1	14-3-3KAPPA,GF14 KAPPA,GRF8 general regulatory factor 8	Signal Transduction	AT5G65430.3	2	#N/A	#N/A	#N/A	#N/A	#N/A	#N/A	0	#N/A	AT5G65430	#N/A
Potri.001G182100.1	A37,ATPDX1.2,PDX1.2 pyridoxine biosynthesis 1.2	Response to Stress/Defense	AT3G16050.1	#N/A	#N/A	2	#N/A	#N/A	#N/A	#N/A	0	#N/A	AT3G16050	#N/A
Potri.019G020700.1	AATP1 AAA-ATPase 1	Response to Stress/Defense	AT5G40010.1	#N/A	#N/A	2	#N/A	#N/A	#N/A	#N/A	1	#N/A	AT5G40010	#N/A
Potri.002G092700.1	ACC1,AT-ACC1,EMB22,GK,PAS3 acetyl-CoA carboxylase 1	Response to Stress/Defense	AT1G36160.1	#N/A	#N/A	2	#N/A	#N/A	#N/A	1	0	#N/A	AT1G36160	#N/A
Potri.002G038800.1	ADF6,ATADF6 actin depolymerizing factor 6	Unknown	AT2G31200.1	#N/A	#N/A	2	#N/A	#N/A	#N/A	#N/A	0	#N/A	AT2G31200	#N/A
Potri.001G161400.1	AHA10 autoinhibited H(+)-ATPase isoform 10	Transport	AT1G17260.1	#N/A	1	3	#N/A	#N/A	#N/A	1	10	#N/A	AT1G17260	#N/A
Potri.011G044900.1	AHL,ATAHL,HL HAL2-like	Other Metabolic Processes	AT5G54390.1	#N/A	#N/A	2	#N/A	#N/A	#N/A	1	0	#N/A	AT5G54390	#N/A
Potri.002G240600.1	Alba DNA/RNA-binding protein	Unknown	AT3G07030.1	#N/A	#N/A	1	#N/A	1	#N/A	#N/A	2	positive	AT3G07030	#N/A
Potri.007G092500.2	ANNAT2 annexin 2	Transport	AT5G65020.1	#N/A	#N/A	2	#N/A	#N/A	#N/A	#N/A	0	#N/A	AT5G65020	#N/A
Potri.010G045100.1	AOAT2,GGT2 alanine-2-oxoglutarate aminotransferase 2	Other Metabolic Processes	AT1G70580.1	#N/A	#N/A	2	#N/A	#N/A	#N/A	#N/A	0	#N/A	AT1G70580	#N/A
Potri.008G093100.1	appr-1-p processing enzyme family protein	Unknown	AT1G69340.1	#N/A	#N/A	3	#N/A	#N/A	#N/A	#N/A	0	#N/A	AT1G69340	#N/A
Potri.010G161500.1	appr-1-p processing enzyme family protein	Unknown	AT1G69340.1	3	#N/A	#N/A	#N/A	#N/A	#N/A	#N/A	0	#N/A	AT1G69340	#N/A
Potri.004G174500.1	APX3 ascorbate peroxidase 3	Response to Stress/Defense	AT4G35000.1	#N/A	2	1	#N/A	2	#N/A	#N/A	1	#N/A	AT4G35000	#N/A
Potri.002G138400.2	ARA-5,ARA5,ATRAB1B,ATRABD2A,RA-5,RABD2A RAS 5	Transport	AT1G02130.1	#N/A	#N/A	2	#N/A	#N/A	#N/A	2	0	#N/A	AT1G02130	#N/A
Potri.010G226300.3	ARA-6,ARA6,ATRAB5C,ATRABF1,RABF1 Ras-related small GTP-binding family protein	Transport	AT3G54840.1	#N/A	#N/A	2	#N/A	#N/A	#N/A	1	1	positive	AT3G54840	#N/A
Potri.003G054900.2	ARA-7,ARA7,ATRAB-F2B,ATRAB5B,ATRABF2B,RAB-F2B,RABF2B Ras-related small GTP-binding family protein	Transport	AT4G19640.1	#N/A	#N/A	3	#N/A	#N/A	#N/A	1	0	#N/A	AT4G19640	#N/A
Potri.015G077900.1	ARAPPT,CUE1,PPT Glucose-6-phosphate/phosphate translocator-related	Transport	AT5G33320.1	1	#N/A	1	#N/A	#N/A	#N/A	#N/A	6	#N/A	AT5G33320	#N/A
Potri.004G086200.1	ARLA1A,ATARLA1A ADP-ribosylation factor-like A1A	Response to Stress/Defense	AT5G37680.1	#N/A	#N/A	2	#N/A	#N/A	#N/A	1	0	#N/A	AT5G37680	#N/A
Potri.015G029800.1	ATBTF3,BTF3 basic transcription factor 3	Response to Stress/Defense	AT1G17880.1	#N/A	#N/A	1	#N/A	1	#N/A	#N/A	1	#N/A	AT1G17880	#N/A
Potri.003G084200.2	ATCBL1,CBL1,SCABP5 calcineurin B-like protein 1	Signal Transduction	AT4G17615.1	#N/A	#N/A	#N/A	#N/A	9	#N/A	2	0	positive	AT4G17615	#N/A
Potri.001G051600.1	ATCHS,CHS,TT4 Chalcone and stilbene synthase family protein	Response to Stress/Defense	AT5G13930.1	1	#N/A	1	#N/A	#N/A	#N/A	#N/A	1	#N/A	AT5G13930	#N/A
Potri.017G088700.1	ATCM1,CM1 chorismate mutase 1	Other Metabolic Processes	AT3G29200.1	#N/A	#N/A	1	#N/A	1	#N/A	1	1	#N/A	AT3G29200	#N/A
Potri.018G106100.1	ATCNGC5,CNGC5 cyclic nucleotide gated channel 5	Transport	AT5G57940.1	#N/A	#N/A	4	#N/A	#N/A	#N/A	1	6	#N/A	AT5G57940	#N/A
Potri.014G103500.1	ATCRK3,CRK3 CDPK-related kinase 3	Signal Transduction	AT2G46700.1	#N/A	#N/A	3	#N/A	#N/A	#N/A	1	1	positive	AT2G46700	#N/A
Potri.008G056300.2	ATCTIMC,CYTOTPI,TPI triosephosphate isomerase	Response to Stress/Defense	AT3G55440.1	#N/A	#N/A	#N/A	#N/A	4	#N/A	#N/A	0	#N/A	AT3G55440	#N/A
Potri.018G015200.1	ATEIF3B-1,ATTIF3B1,EIF3B,EIF3B-1,TIF3B1 translation initiation factor 3B1	Protein Metabolism	AT5G27640.1	#N/A	#N/A	2	#N/A	#N/A	#N/A	1	1	#N/A	AT5G27640	#N/A
Potri.018G107300.1	ATELF5A-1,EIF-5A,EIF5A,ELF5A-1 eukaryotic elongation factor 5A-1	Protein Metabolism	AT1G13950.1	#N/A	#N/A	#N/A	#N/A	2	#N/A	#N/A	0	#N/A	AT1G13950	#N/A
Potri.008G088300.1	AT-EXP1,ATEXP1,ATEXPA1,ATHEXP ALPHA 1.2,EXP1,EXPA1 expansin A1	Other Cellular Processes	AT1G69530.1	#N/A	#N/A	1	#N/A	1	#N/A	1	1	#N/A	AT1G69530	#N/A
Potri.010G061800.1	ATGSTU7,GST25,GSTU7 glutathione S-transferase tau 7	Other Metabolic Processes	AT2G29420.1	#N/A	#N/A	2	#N/A	#N/A	#N/A	#N/A	0	#N/A	AT2G29420	#N/A
Potri.004G073600.1	ATHS83,AtHsp90-1,ATHSP90.1,HSP81-1,HSP81.1,HSP83,HSP90.1 heat shock protein 90.1	Response to Stress/Defense	AT5G52640.1	1	#N/A	1	#N/A	#N/A	#N/A	2	1	#N/A	AT5G52640	#N/A
Potri.018G090400.1	ATKRS-1 lysyl-tRNA synthetase 1	Protein Metabolism	AT3G11710.1	1	#N/A	1	#N/A	#N/A	#N/A	#N/A	1	#N/A	AT3G11710	#N/A
Potri.012G033400.1	ATMRP14,MRP14 multidrug resistance-associated protein 14	Transport	AT3G59140.1	#N/A	#N/A	2	#N/A	#N/A	#N/A	1	14	#N/A	AT3G59140	#N/A
Potri.001G362300.1	ATMRP3,MRP3 multidrug resistance-associated protein 3	Transport	AT3G13080.1	#N/A	#N/A	5	#N/A	#N/A	#N/A	1	14	#N/A	AT3G13080	#N/A
Potri.009G079500.1	ATOPT4,OPT4 oligopeptide transporter 4	Transport	AT5G64410.1	1	#N/A	1	#N/A	#N/A	#N/A	#N/A	15	#N/A	AT5G64410	#N/A
Potri.006G155700.1	ATP-dependent caseinolytic (Clp) protease/crotonase family protein	Other Metabolic Processes	AT4G13360.1	#N/A	#N/A	2	#N/A	#N/A	#N/A	1	1	#N/A	AT4G13360	#N/A
Potri.009G113600.1	ATPLT5,ATPMT5,PMT5 polyol/monosaccharide transporter 5	Transport	AT3G18830.1	1	#N/A	1	#N/A	#N/A	#N/A	#N/A	12	#N/A	AT3G18830	#N/A
Potri.014G107100.1	AtPPa1,PPa1 pyrophosphorylase 1	Other Metabolic Processes	AT1G01050.1	#N/A	#N/A	#N/A	#N/A	4	#N/A	#N/A	0	#N/A	AT1G01050	#N/A
Potri.001G374000.1	AtRABA1f,RABA1f RAB GTPase homolog A1F	Transport	AT5G60860.1	#N/A	#N/A	2	#N/A	#N/A	#N/A	2	0	#N/A	AT5G60860	#N/A
Potri.007G096000.1	AtRABA4a,RABA4a RAB GTPase homolog A4A	Transport	AT5G65270.1	#N/A	#N/A	2	#N/A	#N/A	#N/A	2	0	#N/A	AT5G65270	#N/A
Potri.001G270100.1	ATRABA4D,RABA4D RAB GTPase homolog A4D	Transport	AT3G12160.1	#N/A	#N/A	2	#N/A	#N/A	#N/A	1	0	#N/A	AT3G12160	#N/A
Potri.002G074400.1	ATRAB-C1,ATRAB18,ATRABC1,RAB18,RAB18-1,RABC1 RAB GTPASE HOMOLOG B18	Transport	AT1G43890.1	#N/A	#N/A	3	#N/A	#N/A	1	1	0	#N/A	AT1G43890	#N/A
Potri.018G079300.2	ATRAB-F2A,ATRAB5A,ATRABF2A,RAB-F2A,RAB5A,RABF2A,RHA1 RAB homolog 1	Transport	AT5G45130.1	#N/A	#N/A	2	#N/A	#N/A	#N/A	2	0	#N/A	AT5G45130	#N/A
Potri.006G161600.1	ATRPABC24.3,NRPB5,NRPD5,RPB5A Eukaryotic rpb5 RNA polymerase subunit family protein	Transport	AT3G22320.1	#N/A	#N/A	1	#N/A	1	#N/A	#N/A	0	#N/A	AT3G22320	#N/A
Potri.017G129000.1	ATSOS4,SOS4 pfkB-like carbohydrate kinase family protein1	Response to Stress/Defense	AT5G37850.2	#N/A	#N/A	3	#N/A	#N/A	#N/A	6	1	#N/A	AT5G37850	#N/A
Potri.004G033600.1	ATSTP1,STP1 sugar transporter 1	Transport	AT1G11260.1	#N/A	#N/A	3	#N/A	#N/A	#N/A	#N/A	12	#N/A	AT1G11260	#N/A
Potri.013G053200.1	ATSYP111,KN,SYP111 syntaxin of plants 111	Transport	AT1G08560.1	1	#N/A	#N/A	#N/A	1	#N/A	#N/A	1	#N/A	AT1G08560	#N/A
Potri.012G119600.1	ATVAMP726,VAMP726 vesicle-associated membrane protein 726	Transport	AT1G04760.1	#N/A	#N/A	2	#N/A	#N/A	#N/A	2	2	#N/A	AT1G04760	#N/A
Potri.002G131000.1	Biotin/lipoate A/B protein ligase family	Other Cellular Processes	AT1G47578.1	#N/A	#N/A	2	#N/A	#N/A	#N/A	1	0	#N/A	AT1G47578	#N/A
Potri.015G013900.1	BOB1 HSP20-like chaperones superfamily protein	Response to Stress/Defense	AT5G53400.1	#N/A	#N/A	2	#N/A	#N/A	#N/A	#N/A	0	#N/A	AT5G53400	#N/A
Potri.006G078200.2	CAC2 acetyl Co-enzyme a carboxylase biotin carboxylase subunit	Response to Stress/Defense	AT5G35360.1	5	#N/A	#N/A	#N/A	#N/A	#N/A	2	0	#N/A	AT5G35360	#N/A
Potri.012G023300.1	Calcium-dependent protein kinase (CDPK) family protein	Signal Transduction	AT5G24430.1	#N/A	#N/A	1	#N/A	1	#N/A	2	0	positive	AT5G24430	#N/A
Potri.016G038200.1	CBL cystathionine beta-lyase	Other Metabolic Processes	AT3G57050.1	#N/A	#N/A	2	#N/A	#N/A	#N/A	#N/A	0	#N/A	AT3G57050	#N/A
Potri.001G194400.1	CHMP1B,VPS46.1 vacuolar protein sorting 46.1	Transport	AT1G17730.1	#N/A	#N/A	1	#N/A	1	#N/A	#N/A	0	#N/A	AT1G17730	#N/A
Potri.001G179200.1	Coatomer, beta\' subunit	Transport	AT1G52360.1	1	#N/A	1	#N/A	#N/A	#N/A	#N/A	1	#N/A	AT1G52360	#N/A
Potri.006G064200.1	CRCK3 calmodulin-binding receptor-like cytoplasmic kinase 3	Signal Transduction	AT2G11520.1	1	#N/A	1	#N/A	#N/A	#N/A	1	2	#N/A	AT2G11520	#N/A
Potri.018G106800.2	Cytosol aminopeptidase family protein	Protein Metabolism	AT4G30920.1	#N/A	#N/A	4	#N/A	#N/A	#N/A	#N/A	1	#N/A	AT4G30920	#N/A
Potri.010G059400.1	DC1 domain-containing protein	Other Metabolic Processes	AT1G60420.1	#N/A	#N/A	2	#N/A	#N/A	#N/A	#N/A	1	#N/A	AT1G60420	#N/A
Potri.006G153000.1	DER1 DERLIN-1	Response to Stress/Defense	AT4G29330.1	1	#N/A	1	#N/A	#N/A	#N/A	#N/A	5	#N/A	AT4G29330	#N/A
Potri.015G101900.1	DHHC-type zinc finger family protein	Signal Transduction	AT3G26935.1	#N/A	#N/A	2	#N/A	#N/A	#N/A	#N/A	5	#N/A	AT3G26935	#N/A
Potri.001G150500.1	DHS2 3-deoxy-d-arabino-heptulosonate 7-phosphate synthase	Other Metabolic Processes	AT4G33510.1	#N/A	#N/A	1	#N/A	1	#N/A	#N/A	1	#N/A	AT4G33510	#N/A
Potri.008G051000.1	Domain of unknown function (DUF966)	Unknown	AT5G59790.1	#N/A	#N/A	1	#N/A	1	#N/A	#N/A	0	#N/A	AT5G59790	#N/A
Potri.008G091200.1	Early-responsive to dehydration stress protein (ERD4)	Unknown	AT1G69450.1	#N/A	#N/A	1	#N/A	1	#N/A	3	11	#N/A	AT1G69450	#N/A
Potri.019G131200.1	EIF2 BETA,EMB1401 eukaryotic translation initiation factor 2 beta subunit	Protein Metabolism	AT5G20920.1	#N/A	#N/A	1	#N/A	1	#N/A	#N/A	0	#N/A	AT5G20920	#N/A
Potri.014G172200.1	Endomembrane protein 70 protein family	Unknown	AT4G12650.1	3	#N/A	#N/A	#N/A	#N/A	#N/A	1	10	#N/A	AT4G12650	#N/A
Potri.005G163500.1	EXO Phosphate-responsive 1 family protein	Other Metabolic Processes	AT4G08950.1	#N/A	#N/A	2	#N/A	#N/A	#N/A	#N/A	1	#N/A	AT4G08950	#N/A
Potri.006G054800.1	exostosin family protein	Other Metabolic Processes	AT3G57630.1	#N/A	#N/A	#N/A	#N/A	2	#N/A	1	1	#N/A	AT3G57630	#N/A
Potri.006G038400.1	FD-GOGAT,GLS1,GLU1,GLUS glutamate synthase 1	Response to Stress/Defense	AT5G04140.2	#N/A	#N/A	4	#N/A	#N/A	#N/A	1	0	#N/A	AT5G04140	#N/A
Potri.006G009200.1	fumarylacetoacetase, putative	Other Metabolic Processes	AT1G12050.1	#N/A	#N/A	2	#N/A	#N/A	#N/A	#N/A	0	#N/A	AT1G12050	#N/A
Potri.004G129700.1	Galactose mutarotase-like superfamily protein	Other Metabolic Processes	AT3G47800.1	#N/A	#N/A	#N/A	#N/A	2	#N/A	2	1	#N/A	AT3G47800	#N/A
Potri.005G164500.1	GF14 OMICRON,GRF11,RHS5 general regulatory factor 11	Signal Transduction	AT1G34760.1	#N/A	#N/A	2	#N/A	#N/A	#N/A	#N/A	0	#N/A	AT1G34760	#N/A
Potri.001G069000.1	GH3.17 Auxin-responsive GH3 family protein	Other Metabolic Processes	AT1G28130.1	#N/A	#N/A	4	#N/A	#N/A	#N/A	1	0	#N/A	AT1G28130	#N/A
Potri.005G001200.1	Glutamyl/glutaminyl-tRNA synthetase, class Ic	Protein Metabolism	AT5G26710.1	#N/A	#N/A	2	#N/A	#N/A	#N/A	3	0	#N/A	AT5G26710	#N/A
Potri.007G131300.1	GLX2-5 glyoxalase 2-51	Other Metabolic Processes	AT2G31350.1	#N/A	#N/A	#N/A	#N/A	3	#N/A	12	0	#N/A	AT2G31350	#N/A
Potri.014G138100.2	GTP binding Elongation factor Tu family protein	Other Metabolic Processes	AT4G02930.1	#N/A	#N/A	#N/A	#N/A	3	#N/A	3	0	#N/A	AT4G02930	#N/A
Potri.005G187900.1	GUX3,PGSIP2 plant glycogenin-like starch initiation protein 2	Other Metabolic Processes	AT1G77130.1	1	#N/A	1	#N/A	#N/A	#N/A	1	1	#N/A	AT1G77130	#N/A
Potri.017G043900.1	Haloacid dehalogenase-like hydrolase (HAD) superfamily protein	Unknown	AT2G14110.1	#N/A	#N/A	2	#N/A	#N/A	#N/A	#N/A	0	#N/A	AT2G14110	#N/A
Potri.005G035000.1	HAP5C,NF-YC9 nuclear factor Y, subunit C9	Other Metabolic Processes	AT1G08970.1	#N/A	#N/A	1	#N/A	1	#N/A	#N/A	0	#N/A	AT1G08970	#N/A
Potri.004G188800.1	HD2C,HDT3 histone deacetylase 2C	Response to Stress/Defense	AT5G03740.1	#N/A	#N/A	2	#N/A	#N/A	#N/A	#N/A	0	#N/A	AT5G03740	#N/A
Potri.005G198400.1	HGPT Hypoxanthine-guanine phosphoribosyltransferase	Other Metabolic Processes	AT1G71750.1	#N/A	#N/A	2	#N/A	#N/A	#N/A	#N/A	0	#N/A	AT1G71750	#N/A
Potri.019G024200.1	ILA ILITYHIA	Response to Stress/Defense	AT1G64790.1	#N/A	1	5	#N/A	#N/A	#N/A	#N/A	0	#N/A	AT1G64790	#N/A
Potri.016G086600.1	IMPA-9 importin alpha isoform 9	Transport	AT5G03070.1	#N/A	#N/A	1	#N/A	1	#N/A	#N/A	0	#N/A	AT5G03070	#N/A
Potri.001G052400.1	Inosine triphosphate pyrophosphatase family protein	Other Metabolic Processes	AT4G13720.1	#N/A	#N/A	1	#N/A	1	#N/A	#N/A	1	#N/A	AT4G13720	#N/A
Potri.008G149700.1	KAPP,RAG1 kinase associated protein phosphatase	Signal Transduction	AT5G19280.1	#N/A	#N/A	1	#N/A	1	#N/A	#N/A	3	#N/A	AT5G19280	#N/A
Potri.010G091500.1	KAPP,RAG1 kinase associated protein phosphatase	Signal Transduction	AT5G19280.1	#N/A	#N/A	#N/A	#N/A	2	#N/A	#N/A	1	#N/A	AT5G19280	#N/A
Potri.005G213400.1	kinase interacting (KIP1-like) family protein	Transport	AT1G03080.1	#N/A	#N/A	#N/A	#N/A	2	#N/A	2	0	#N/A	AT1G03080	#N/A
Potri.005G148000.1	LCV2 like COV 2	Unknown	AT1G43130.1	1	#N/A	#N/A	#N/A	1	#N/A	2	3	#N/A	AT1G43130	#N/A
Potri.002G065800.1	LCV2 like COV 2	Unknown	AT1G43130.1	1	#N/A	1	#N/A	#N/A	#N/A	#N/A	2	#N/A	AT1G43130	#N/A
Potri.013G115700.1	lectin protein kinase family protein	Signal Transduction	AT1G34300.1	#N/A	#N/A	2	#N/A	#N/A	#N/A	2	2	#N/A	AT1G34300	#N/A
Potri.006G061700.1	Leucine-rich repeat family protein	Unknown	AT1G15740.1	#N/A	#N/A	2	#N/A	#N/A	#N/A	5	0	positive	AT1G15740	#N/A
Potri.008G124300.1	Leucine-rich repeat protein kinase family protein	Signal Transduction	AT2G01210.1	#N/A	#N/A	1	#N/A	1	#N/A	#N/A	3	positive	AT2G01210	#N/A
Potri.004G135500.1	Leucine-rich repeat transmembrane protein kinase	Signal Transduction	AT1G07650.1	#N/A	#N/A	1	#N/A	1	#N/A	2	3	#N/A	AT1G07650	#N/A
Potri.010G198500.1	Mitochondrial glycoprotein family protein	Protein Metabolism	AT2G39795.1	#N/A	#N/A	#N/A	#N/A	2	#N/A	#N/A	0	#N/A	AT2G39795	#N/A
Potri.016G035200.1	NAD(P)-binding Rossmann-fold superfamily protein	Other Metabolic Processes	AT3G55290.1	#N/A	#N/A	1	#N/A	1	#N/A	1	0	#N/A	AT3G55290	#N/A
Potri.002G156300.1	NAD(P)-binding Rossmann-fold superfamily protein	Response to Stress/Defense	AT3G61220.1	#N/A	#N/A	2	#N/A	#N/A	#N/A	#N/A	0	#N/A	AT3G61220	#N/A
Potri.006G148600.2	NAP1;2,NFA02,NFA2 nucleosome assembly protein 1;2	Response to Stress/Defense	AT2G19480.3	#N/A	#N/A	4	#N/A	#N/A	#N/A	#N/A	0	#N/A	AT2G19480	#N/A
Potri.005G139800.1	NAPRT2 nicotinate phosphoribosyltransferase 2	Other Metabolic Processes	AT2G23420.1	#N/A	#N/A	2	#N/A	#N/A	#N/A	1	0	#N/A	AT2G23420	#N/A
Potri.003G190800.1	Nascent polypeptide-associated complex (NAC), alpha subunit family protein	Response to Stress/Defense	AT3G12390.1	#N/A	#N/A	4	#N/A	#N/A	#N/A	#N/A	0	#N/A	AT3G12390	#N/A
Potri.002G033900.1	PAF2 20S proteasome alpha subunit F2	Protein Metabolism	AT1G47250.1	3	#N/A	#N/A	#N/A	#N/A	#N/A	#N/A	0	#N/A	AT1G47250	#N/A
Potri.014G146200.1	Pentatricopeptide repeat (PPR) superfamily protein	Protein Metabolism	AT4G14200.1	#N/A	#N/A	#N/A	#N/A	2	#N/A	1	0	#N/A	AT4G14200	#N/A
Potri.011G040100.1	PLAC8 family protein	Unknown	AT1G11380.1	#N/A	#N/A	1	#N/A	1	#N/A	3	2	#N/A	AT1G11380	#N/A
Potri.017G027900.1	PRA1.F4 prenylated RAB acceptor 1.F4	Transport	AT3G13710.1	#N/A	#N/A	2	#N/A	#N/A	#N/A	#N/A	4	#N/A	AT3G13710	#N/A
Potri.001G135200.1	Proteasome component (PCI) domain protein	Response to Stress/Defense	AT5G45620.1	#N/A	#N/A	1	#N/A	1	#N/A	#N/A	0	#N/A	AT5G45620	#N/A
Potri.006G279900.1	Protein kinase superfamily protein	Signal Transduction	AT4G31170.1	#N/A	#N/A	1	#N/A	1	#N/A	2	0	#N/A	AT4G31170	#N/A
Potri.004G123800.1	Protein kinase superfamily protein	Signal Transduction	AT5G15080.1	#N/A	#N/A	1	#N/A	1	#N/A	#N/A	0	#N/A	AT5G15080	#N/A
Potri.001G403600.1	Protein of unknown function (DUF1218)	Unknown	AT3G15480.1	1	#N/A	#N/A	#N/A	1	#N/A	2	4	#N/A	AT3G15480	#N/A
Potri.005G033100.1	Protein of unknown function (DUF3223)	Transport	AT5G62440.1	#N/A	#N/A	1	#N/A	1	#N/A	#N/A	0	#N/A	AT5G62440	#N/A
Potri.010G240200.1	Protein of unknown function (DUF677)	Unknown	AT3G19330.1	1	#N/A	#N/A	#N/A	1	#N/A	2	1	#N/A	AT3G19330	#N/A
Potri.004G091100.2	Protein of unknown function DUF2359, transmembrane	Unknown	AT1G23170.2	#N/A	#N/A	#N/A	#N/A	6	#N/A	#N/A	1	#N/A	AT1G23170	#N/A
Potri.002G243500.1	PSKF109,UREG urease accessory protein G	Other Metabolic Processes	AT2G34470.2	#N/A	#N/A	#N/A	#N/A	2	#N/A	#N/A	0	#N/A	AT2G34470	#N/A
Potri.002G134600.1	PYR6 P-loop containing nucleoside triphosphate hydrolases superfamily protein	Other Metabolic Processes	AT5G26667.2	#N/A	#N/A	#N/A	#N/A	2	#N/A	#N/A	0	#N/A	AT5G26667	#N/A
Potri.014G112700.1	Pyridoxal phosphate (PLP)-dependent transferases superfamily protein	Other Metabolic Processes	AT3G62130.1	#N/A	#N/A	1	#N/A	1	#N/A	1	0	#N/A	AT3G62130	#N/A
Potri.010G126200.1	RAD23-3,RAD23C Rad23 UV excision repair protein family	Response to Stress/Defense	AT3G02540.1	#N/A	#N/A	1	#N/A	1	#N/A	#N/A	0	#N/A	AT3G02540	#N/A
Potri.009G098100.1	RD21,RD21A Granulin repeat cysteine protease family protein	Response to Stress/Defense	AT1G47128.1	#N/A	#N/A	2	#N/A	#N/A	#N/A	6	1	#N/A	AT1G47128	#N/A
Potri.003G161600.1	RING/U-box superfamily protein	Unknown	AT5G15790.1	#N/A	#N/A	1	#N/A	1	#N/A	3	0	positive	AT5G15790	#N/A
Potri.001G073700.1	S-adenosyl-L-methionine-dependent methyltransferases superfamily protein	Other Metabolic Processes	AT3G13440.1	#N/A	#N/A	#N/A	#N/A	2	#N/A	#N/A	1	#N/A	AT3G13440	#N/A
Potri.001G379000.1	SOUL heme-binding family protein	Unknown	AT1G17100.1	#N/A	#N/A	1	#N/A	1	#N/A	#N/A	0	#N/A	AT1G17100	#N/A
Potri.008G002400.1	SPT42 SPT4 homolog 2	Other Metabolic Processes	AT5G63670.1	1	#N/A	#N/A	#N/A	1	#N/A	2	0	#N/A	AT5G63670	#N/A
Potri.002G081900.1	TAPX thylakoidal ascorbate peroxidase	Response to Stress/Defense	AT1G77490.1	#N/A	#N/A	2	#N/A	#N/A	#N/A	#N/A	0	#N/A	AT1G77490	#N/A
Potri.006G104600.1	Tautomerase/MIF superfamily protein	Response to Stress/Defense	AT5G01650.1	#N/A	#N/A	#N/A	#N/A	2	#N/A	#N/A	1	#N/A	AT5G01650	#N/A
Potri.005G065100.1	TBL16 TRICHOME BIREFRINGENCE-LIKE 16	Unknown	AT5G20680.1	#N/A	#N/A	#N/A	#N/A	2	#N/A	1	1	#N/A	AT5G20680	#N/A
Potri.001G423500.1	TPX1 thioredoxin-dependent peroxidase 1	Other Metabolic Processes	AT1G65980.1	2	#N/A	#N/A	1	#N/A	#N/A	#N/A	0	#N/A	AT1G65980	#N/A
Potri.014G172300.1	translation elongation factor Ts (EF-Ts), putative	Protein Metabolism	AT4G11120.1	#N/A	#N/A	#N/A	#N/A	8	#N/A	1	1	#N/A	AT4G11120	#N/A
Potri.004G082200.1	Translation initiation factor eIF3 subunit	Protein Metabolism	AT1G66070.1	#N/A	#N/A	1	#N/A	1	#N/A	#N/A	1	#N/A	AT1G66070	#N/A
Potri.014G087300.1	transmembrane protein-related	Unknown	AT2G46060.1	#N/A	#N/A	1	#N/A	1	#N/A	3	7	#N/A	AT2G46060	#N/A
Potri.010G195600.1	UDP-Glycosyltransferase superfamily protein	Other Metabolic Processes	AT3G55700.1	#N/A	#N/A	1	#N/A	1	#N/A	#N/A	0	#N/A	AT3G55700	#N/A
Potri.003G105500.1	UDP-Glycosyltransferase superfamily protein	Response to Stress/Defense	AT4G19460.1	#N/A	#N/A	1	#N/A	1	#N/A	#N/A	1	#N/A	AT4G19460	#N/A
Potri.005G045300.1	Unknown	Unknown	0	1	#N/A	#N/A	#N/A	1	#N/A	7	1	#N/A	0	#N/A
Potri.002G083600.1	Unknown	Unknown	AT4G08330.1	#N/A	#N/A	1	#N/A	1	#N/A	#N/A	0	#N/A	AT4G08330	#N/A
Potri.001G209800.1	Unknown	Unknown	AT5G64090.1	#N/A	#N/A	1	#N/A	1	#N/A	#N/A	0	#N/A	AT5G64090	#N/A
Potri.006G148000.1	Unknown	Unknown	AT5G57000.1	#N/A	#N/A	1	#N/A	1	#N/A	#N/A	1	#N/A	AT5G57000	#N/A
Potri.013G032000.1	Unknown	Unknown	0	1	#N/A	#N/A	#N/A	1	#N/A	#N/A	1	#N/A	0	#N/A
Potri.001G061900.1	Unknown	Signal Transduction	AT5G13190.1	#N/A	#N/A	#N/A	#N/A	2	#N/A	2	0	#N/A	AT5G13190	#N/A
Potri.008G205300.1	Unknown	Unknown	AT3G21465.1	#N/A	#N/A	#N/A	#N/A	4	#N/A	1	0	#N/A	AT3G21465	#N/A
Potri.002G155700.3	Unknown	Unknown	0	#N/A	#N/A	3	#N/A	#N/A	#N/A	1	2	#N/A	0	#N/A
Potri.T153000.1	Unknown	Unknown	AT1G65020.1	#N/A	#N/A	12	#N/A	#N/A	#N/A	#N/A	0	#N/A	AT1G65020	#N/A
Potri.010G207200.1	UXS6 UDP-XYL synthase 6	Other Metabolic Processes	AT2G28760.1	#N/A	2	3	#N/A	#N/A	#N/A	#N/A	1	#N/A	AT2G28760	#N/A
Potri.006G209100.1	Vacuolar protein sorting 55 (VPS55) family protein	Transport	AT3G11530.1	1	#N/A	#N/A	#N/A	1	#N/A	1	4	#N/A	AT3G11530	#N/A

## Sheet: Excluded
Proteomic analysis of a poplar cell suspension culture suggests a major role of protein S-acylation in diverse cellular processes Vaibhav Srivastava, Joe Weber, Erik Malm, Bruce W. Fouke & Vincent Bulone Supplemental Table I: List of unique proteins excluded from the S-acylated protein groups. This group contain proteins identified only in one BR +Hyd sample by one unique peptide.
Protein Accession Nr.	Protein Description	Biological Process	Cloest ATG	BR1(+Hyd)UniPep	BR1(-Hyd)UniPep	BR2(+Hyd)UniPep	BR2(-Hyd)UniPep	BR3(+Hyd)UniPep	BR3(-Hyd)UniPep	CSS Palm Prediction	TMD
Potri.001G314300.1	26S proteasome regulatory complex, non-ATPase subcomplex, Rpn2/Psmd1 subunit	Protein Metabolism	AT2G32730.1	#N/A	#N/A	1	#N/A	#N/A	#N/A	#N/A	1
Potri.012G072800.1	5-FCL 5-formyltetrahydrofolate cycloligase	Other Metabolic Processes	AT5G13050.1	#N/A	#N/A	#N/A	#N/A	1	#N/A	1	0
Potri.004G214000.1	ABC-2 type transporter family protein	Transport	AT2G28070.1	#N/A	#N/A	1	#N/A	#N/A	#N/A	5	8
Potri.009G101200.1	ABF2,AREB1,ATAREB1 abscisic acid responsive elements-binding factor 2	Response to Stress/Defense	AT1G45249.1	#N/A	#N/A	#N/A	#N/A	1	#N/A	#N/A	3
Potri.009G049200.1	ABH1,ATCBP80,CBP80,ENS ARM repeat superfamily protein	Response to Stress/Defense	AT2G13540.1	#N/A	#N/A	1	#N/A	#N/A	#N/A	3	1
Potri.013G031300.1	ACP,ACP1 acyl carrier protein 1	Response to Stress/Defense	AT3G05020.1	#N/A	#N/A	#N/A	#N/A	1	#N/A	#N/A	0
Potri.005G044800.1	ACP5 acyl carrier protein 5	Response to Stress/Defense	AT5G27200.1	#N/A	#N/A	#N/A	#N/A	1	#N/A	1	0
Potri.013G127800.1	ACS1,ATCS-B,CPACS1,OASB O-acetylserine (thiol) lyase B	Other Metabolic Processes	AT2G43750.1	#N/A	#N/A	1	#N/A	#N/A	#N/A	#N/A	1
Potri.T024200.1	Adenine nucleotide alpha hydrolases-like superfamily protein	Protein Metabolism	AT1G11360.1	#N/A	#N/A	1	#N/A	#N/A	#N/A	#N/A	0
Potri.011G039800.1	Adenine nucleotide alpha hydrolases-like superfamily protein	Response to Stress/Defense	AT1G11360.1	#N/A	#N/A	#N/A	#N/A	1	#N/A	1	1
Potri.006G051300.1	Adenine nucleotide alpha hydrolases-like superfamily protein	Unknown	AT4G35910.1	#N/A	#N/A	1	#N/A	#N/A	#N/A	4	0
Potri.012G095300.1	ADK1 adenylate kinase 1	Signal Transduction	AT5G63400.1	#N/A	#N/A	#N/A	#N/A	1	#N/A	#N/A	0
Potri.007G118300.2	ADL2,DRP3A dynamin-related protein 3A	Transport	AT4G33650.1	#N/A	#N/A	1	#N/A	#N/A	#N/A	#N/A	0
Potri.008G167800.1	AGC (cAMP-dependent, cGMP-dependent and protein kinase C) kinase family protein	Signal Transduction	AT4G14350.1	#N/A	#N/A	1	#N/A	#N/A	#N/A	1	0
Potri.009G110800.2	AHB1,ARATH GLB1,ATGLB1,GLB1,HB1,NSHB1 hemoglobin 1	Transport	AT2G16060.1	#N/A	#N/A	#N/A	#N/A	1	#N/A	#N/A	0
Potri.002G123600.1	AHUS5,ATSCE1,EMB1637,SCE1,SCE1A sumo conjugation enzyme 1	Protein Metabolism	AT3G57870.1	#N/A	#N/A	#N/A	#N/A	1	#N/A	#N/A	0
Potri.014G024800.1	AHUS5,ATSCE1,EMB1637,SCE1,SCE1A sumo conjugation enzyme 11	Protein Metabolism	AT3G57870.1	#N/A	#N/A	#N/A	#N/A	1	#N/A	1	0
Potri.008G214100.1	AIMP ALPHA,AT-IMP,ATKAP ALPHA,IMPA-1,IMPA1 importin alpha isoform 1	Transport	AT3G06720.1	1	#N/A	#N/A	#N/A	#N/A	#N/A	1	1
Potri.018G050200.1	AL5 alfin-like 5	Other Metabolic Processes	AT5G20510.1	#N/A	#N/A	#N/A	#N/A	1	#N/A	1	0
Potri.015G122200.1	alpha 1,4-glycosyltransferase family protein	Unknown	AT4G19900.1	#N/A	#N/A	#N/A	#N/A	1	#N/A	1	2
Potri.014G155200.1	alpha/beta-Hydrolases superfamily protein	Other Metabolic Processes	AT2G32520.1	#N/A	#N/A	1	#N/A	#N/A	#N/A	#N/A	0
Potri.006G188100.1	alpha/beta-Hydrolases superfamily protein	Protein Metabolism	AT4G31020.1	#N/A	#N/A	1	#N/A	#N/A	#N/A	#N/A	0
Potri.017G114800.1	alpha/beta-Hydrolases superfamily protein	Unknown	AT5G16120.1	#N/A	#N/A	1	#N/A	#N/A	#N/A	1	1
Potri.T093700.1	alpha/beta-Hydrolases superfamily protein	Unknown	AT4G25770.1	#N/A	#N/A	1	#N/A	#N/A	#N/A	#N/A	0
Potri.002G095600.1	ANNAT1,ATOXY5,OXY5 annexin 1	Response to Stress/Defense	AT1G35720.1	#N/A	#N/A	1	#N/A	#N/A	#N/A	#N/A	0
Potri.004G102500.1	AOC3 allene oxide cyclase 3	Signal Transduction	AT3G25780.1	#N/A	#N/A	1	#N/A	#N/A	#N/A	#N/A	2
Potri.004G148600.1	AOS,CYP74A,DDE2 allene oxide synthase	Signal Transduction	AT5G42650.1	#N/A	#N/A	#N/A	#N/A	1	#N/A	#N/A	0
Potri.009G031300.1	APK1,APK1A Protein kinase superfamily protein	Signal Transduction	AT1G07570.1	1	#N/A	#N/A	#N/A	#N/A	#N/A	2	0
Potri.006G167200.1	AR2,ATR2 P450 reductase 2	Other Metabolic Processes	AT4G30210.2	1	#N/A	#N/A	#N/A	#N/A	#N/A	1	1
Potri.012G082100.1	ARAPPT,CUE1,PPT Glucose-6-phosphate/phosphate translocator-related	Transport	AT5G33320.1	1	#N/A	#N/A	#N/A	#N/A	#N/A	#N/A	6
Potri.006G267800.1	ARF3,ARL1,ATARL1 ADP-ribosylation factor 3	Signal Transduction	AT2G24765.1	#N/A	#N/A	1	#N/A	#N/A	#N/A	#N/A	0
Potri.004G028000.1	ARK3,RK3 receptor kinase 3	Signal Transduction	AT4G21380.1	#N/A	#N/A	1	#N/A	#N/A	#N/A	1	2
Potri.002G018700.1	ASK2,SKP1B E3 ubiquitin ligase SCF complex subunit SKP1/ASK1 family protein	Protein Metabolism	AT5G42190.1	#N/A	#N/A	#N/A	#N/A	1	#N/A	#N/A	0
Potri.015G126800.1	ATBAG7,BAG7 BCL-2-associated athanogene 7	Response to Stress/Defense	AT5G62390.1	#N/A	#N/A	#N/A	#N/A	1	#N/A	#N/A	0
Potri.003G102800.1	ATBBC1,BBC1,RSU2 breast basic conserved 1	Protein Metabolism	AT3G49010.1	#N/A	#N/A	#N/A	#N/A	1	#N/A	#N/A	0
Potri.010G074100.1	ATBET12,ATBS14B,BET12,BS14B Target SNARE coiled-coil domain protein	Transport	AT4G14455.1	#N/A	#N/A	#N/A	#N/A	1	#N/A	#N/A	1
Potri.004G078300.1	ATBTF3,BTF3 basic transcription factor 3	Response to Stress/Defense	AT1G17880.1	#N/A	#N/A	#N/A	#N/A	1	#N/A	#N/A	0
Potri.009G063300.1	ATCAD7,CAD7,ELI3,ELI3-1 elicitor-activated gene 3-1	Response to Stress/Defense	AT4G37980.1	#N/A	#N/A	1	#N/A	#N/A	#N/A	#N/A	0
Potri.001G307200.1	ATCAD9,CAD9 cinnamyl alcohol dehydrogenase 9	Other Metabolic Processes	AT4G39330.1	#N/A	#N/A	1	#N/A	#N/A	#N/A	#N/A	1
Potri.013G067300.1	ATCBR,CBR,CBR1 NADH:cytochrome B5 reductase 1	Other Metabolic Processes	AT5G17770.1	1	#N/A	#N/A	#N/A	#N/A	#N/A	1	4
Potri.006G150600.1	AT-CDA1,CDA1,DESZ cytidine deaminase 1	Other Metabolic Processes	AT2G19570.1	#N/A	#N/A	#N/A	#N/A	1	#N/A	#N/A	1
Potri.018G029400.1	AtCESA1,CESA1,RSW1 cellulose synthase 1	Response to Stress/Defense	AT4G32410.1	1	#N/A	#N/A	#N/A	#N/A	#N/A	4	8
Potri.001G266400.1	ATCESA3,ATH-B,CESA3,CEV1,IXR1 Cellulose synthase family protein	Response to Stress/Defense	AT5G05170.1	#N/A	#N/A	1	#N/A	#N/A	#N/A	1	8
Potri.003G176900.1	ATCHS,CHS,TT4 Chalcone and stilbene synthase family protein	Response to Stress/Defense	AT5G13930.1	#N/A	#N/A	1	#N/A	#N/A	#N/A	#N/A	1
Potri.002G090500.1	ATCOAB,COAB 4-phospho-panto-thenoylcysteine synthetase	Signal Transduction	AT1G12350.1	#N/A	#N/A	#N/A	#N/A	1	#N/A	1	2
Potri.002G176700.1	ATCRK3,CRK3 CDPK-related kinase 3	Signal Transduction	AT2G46700.1	1	#N/A	#N/A	#N/A	#N/A	#N/A	1	1
Potri.003G167700.1	ATCYP20-2,CYP20-2 cyclophilin 20-2	Other Metabolic Processes	AT5G13120.1	#N/A	#N/A	#N/A	#N/A	1	#N/A	#N/A	0
Potri.017G086500.1	ATCYS1,CGS,CGS1,MTO1 Pyridoxal phosphate (PLP)-dependent transferases superfamily protein	Other Metabolic Processes	AT3G01120.1	#N/A	#N/A	1	#N/A	#N/A	#N/A	4	1
Potri.001G061000.1	ATDCI1,DCI1 delta(3,5),delta(2,4)-dienoyl-CoA isomerase 1	Other Metabolic Processes	AT5G43280.1	#N/A	#N/A	1	#N/A	#N/A	#N/A	#N/A	1
Potri.010G207800.1	ATECI1,ECHIC,ECI1,PEC11 delta(3), delta(2)-enoyl CoA isomerase 1	Transport	AT1G65520.1	#N/A	#N/A	#N/A	#N/A	1	#N/A	1	2
Potri.010G073700.1	ATECI3,ECI3,HCD1 3-hydroxyacyl-CoA dehydratase 1	Response to Stress/Defense	AT4G14440.1	#N/A	#N/A	#N/A	#N/A	1	#N/A	1	1
Potri.006G267500.1	ATEIF3B-1,ATTIF3B1,EIF3B,EIF3B-1,TIF3B1 translation initiation factor 3B1	Protein Metabolism	AT5G27640.1	#N/A	#N/A	1	#N/A	#N/A	#N/A	1	0
Potri.016G124900.1	ATFER1,FER1 ferretin 1	Response to Stress/Defense	AT5G01600.1	#N/A	#N/A	1	#N/A	#N/A	#N/A	#N/A	1
Potri.007G069600.1	ATGLN1;1,ATGSR1,GLN1;1,GSR 1 glutamine synthase clone R1	Other Metabolic Processes	AT5G37600.1	#N/A	#N/A	1	#N/A	#N/A	#N/A	#N/A	0
Potri.015G101200.1	ATGP4 Ubiquitin family protein	Response to Stress/Defense	AT4G24990.1	#N/A	#N/A	#N/A	#N/A	1	#N/A	1	0
Potri.001G437200.1	ATGSTU19,GST8,GSTU19 glutathione S-transferase TAU 19	Response to Stress/Defense	AT1G78380.1	#N/A	#N/A	1	#N/A	#N/A	#N/A	2	1
Potri.015G065000.1	ATHIR1,HIR1 SPFH/Band 7/PHB domain-containing membrane-associated protein family	Protein Metabolism	AT5G62740.1	#N/A	#N/A	#N/A	#N/A	1	#N/A	#N/A	1
Potri.006G015200.1	ATINT4,INT4 inositol transporter 4	Transport	AT4G16480.1	1	#N/A	#N/A	#N/A	#N/A	#N/A	1	12
Potri.006G166000.1	ATKRS-1 lysyl-tRNA synthetase 1	Protein Metabolism	AT3G11710.1	#N/A	#N/A	1	#N/A	#N/A	#N/A	#N/A	2
Potri.013G025800.1	ATL6 RING/U-box superfamily protein	Response to Stress/Defense	AT3G05200.1	#N/A	#N/A	1	#N/A	#N/A	#N/A	2	2
Potri.001G408200.1	ATMAMI,MAMI membrane-associated mannitol-induced	Response to Stress/Defense	AT5G54110.1	#N/A	#N/A	1	#N/A	#N/A	#N/A	1	0
Potri.008G139700.1	ATMAP65-6,MAP65-6 Microtubule associated protein (MAP65/ASE1) family protein1	Other Cellular Processes	AT2G01910.1	#N/A	#N/A	#N/A	#N/A	1	#N/A	3	0
Potri.005G133600.1	ATMES1,MES1 methyl esterase 1	Response to Stress/Defense	AT2G23620.1	#N/A	#N/A	#N/A	#N/A	1	#N/A	1	0
Potri.013G104700.1	ATMES12,MES12 methyl esterase 12	Unknown	AT4G09900.1	#N/A	#N/A	1	#N/A	#N/A	#N/A	1	0
Potri.011G091200.1	ATMRP2,EST4,MRP2 multidrug resistance-associated protein 21	Transport	AT2G34660.1	#N/A	#N/A	1	#N/A	#N/A	#N/A	8	15
Potri.002G205500.1	ATMRP4,EST3,MRP4 multidrug resistance-associated protein 4	Transport	AT2G47800.1	#N/A	#N/A	1	#N/A	#N/A	#N/A	3	17
Potri.005G095300.2	ATMST1,ATRDH1,MST1,ST1,STR1 mercaptopyruvate sulfurtransferase 1	Other Metabolic Processes	AT1G79230.1	#N/A	#N/A	1	#N/A	#N/A	#N/A	#N/A	2
Potri.015G081300.1	ATNRT2.5,NRT2.5 nitrate transporter2.5	Transport	AT1G12940.1	#N/A	#N/A	#N/A	#N/A	1	#N/A	1	12
Potri.012G058000.1	ATPase E1-E2 type family protein / haloacid dehalogenase-like hydrolase family protein	Transport	AT1G68710.1	#N/A	#N/A	#N/A	#N/A	1	#N/A	3	9
Potri.001G197500.1	ATPase E1-E2 type family protein / haloacid dehalogenase-like hydrolase family protein	Transport	AT1G17500.1	1	#N/A	#N/A	#N/A	#N/A	#N/A	4	9
Potri.008G111200.1	ATPase E1-E2 type family protein / haloacid dehalogenase-like hydrolase family protein	Transport	AT1G68710.1	#N/A	#N/A	1	#N/A	#N/A	#N/A	5	10
Potri.003G086100.1	ATPase, F1 complex, delta/epsilon subunit	Transport	AT5G47030.1	1	#N/A	#N/A	#N/A	#N/A	#N/A	#N/A	0
Potri.001G011300.1	ATPCB,ATPERX34,PERX34,PRX34,PRXCB peroxidase CB	Response to Stress/Defense	AT3G49120.1	#N/A	#N/A	#N/A	#N/A	1	#N/A	2	1
Potri.010G132900.1	ATPERK10,PERK10 proline-rich extensin-like receptor kinase 10	Signal Transduction	AT1G26150.1	#N/A	#N/A	1	#N/A	#N/A	#N/A	#N/A	1
Potri.005G105600.1	ATPLDDELTA,PLDDELTA phospholipase D delta	Response to Stress/Defense	AT4G35790.2	1	#N/A	#N/A	#N/A	#N/A	#N/A	1	0
Potri.007G060300.1	ATPLDDELTA,PLDDELTA phospholipase D delta	Response to Stress/Defense	AT4G35790.2	1	#N/A	#N/A	#N/A	#N/A	#N/A	#N/A	0
Potri.005G246000.1	ATPLDDELTA,PLDDELTA phospholipase D delta	Response to Stress/Defense	AT4G35790.1	#N/A	#N/A	1	#N/A	#N/A	#N/A	#N/A	0
Potri.002G135500.1	ATRAB6A,ATRABH1B,RAB6,RAB6A Ras-related small GTP-binding family protein	Transport	AT2G44610.1	#N/A	#N/A	1	#N/A	#N/A	#N/A	#N/A	0
Potri.019G092500.1	AtRABA1f,RABA1f RAB GTPase homolog A1F	Transport	AT5G60860.1	#N/A	#N/A	1	#N/A	#N/A	#N/A	2	0
Potri.013G123600.1	AtRABA1f,RABA1f RAB GTPase homolog A1F	Transport	AT5G60860.1	#N/A	#N/A	#N/A	#N/A	1	#N/A	#N/A	0
Potri.004G226400.1	ATRAB-A2A,ATRAB11C,ATRABA2A,RAB-A2A,RAB11c RAB GTPase 11C	Transport	AT1G09630.1	#N/A	#N/A	1	#N/A	#N/A	#N/A	2	0
Potri.006G197900.1	ATRBL15,RBL15 RHOMBOID-like protein 15	Unknown	AT3G58460.1	#N/A	#N/A	1	#N/A	#N/A	#N/A	#N/A	5
Potri.007G007500.1	AtRLP44,RLP44 receptor like protein 44	Signal Transduction	AT3G49750.1	#N/A	#N/A	1	#N/A	#N/A	#N/A	2	1
Potri.001G003200.1	AtRLP46,RLP46 receptor like protein 46	Transport	AT4G04220.1	#N/A	#N/A	#N/A	#N/A	1	#N/A	2	1
Potri.008G130300.1	ATSEC12,STL2P SEC12P-like 2 protein	Transport	AT2G01470.1	#N/A	#N/A	1	#N/A	#N/A	#N/A	1	2
Potri.004G071100.1	ATSGT1B,EDM1,ETA3,RPR1,SGT1B phosphatase-related	Transport	AT4G11260.1	#N/A	#N/A	1	#N/A	#N/A	#N/A	#N/A	0
Potri.005G084600.1	ATSK1,SK1 shikimate kinase 1	Signal Transduction	AT2G21940.4	#N/A	#N/A	#N/A	#N/A	1	#N/A	#N/A	0
Potri.002G002400.1	ATSPL14,FBR6,SPL14,SPL1R2 squamosa promoter binding protein-like 14	Response to Stress/Defense	AT1G20980.1	1	#N/A	#N/A	#N/A	#N/A	#N/A	1	0
Potri.001G276700.1	ATSPP,SPP signal peptide peptidase	Other Metabolic Processes	AT2G03120.1	#N/A	#N/A	1	#N/A	#N/A	#N/A	2	11
Potri.001G468300.1	ATSUFE,CPSUFE,EMB1374,SUFE1 chloroplast sulfur E	Other Metabolic Processes	AT4G26500.1	#N/A	#N/A	#N/A	#N/A	1	#N/A	#N/A	1
Potri.015G064000.1	ATUBC2,UBC2 ubiquiting-conjugating enzyme 2	Protein Metabolism	AT2G02760.1	#N/A	#N/A	#N/A	#N/A	1	#N/A	#N/A	1
Potri.011G125800.1	ATUBP14,PER1,TTN6,UBP14 ubiquitin-specific protease 14	Protein Metabolism	AT3G20630.1	#N/A	#N/A	1	#N/A	#N/A	#N/A	2	0
Potri.002G204400.1	ATUXS2,AUD1,UXS2 NAD(P)-binding Rossmann-fold superfamily protein	Other Metabolic Processes	AT3G62830.1	#N/A	#N/A	#N/A	#N/A	1	#N/A	#N/A	1
Potri.006G050200.1	ATVLN2,VLN2 villin 2	Other Metabolic Processes	AT2G41740.1	#N/A	#N/A	1	#N/A	#N/A	#N/A	2	1
Potri.016G056200.1	ATVLN2,VLN2 villin 2	Other Metabolic Processes	AT2G41740.1	1	#N/A	#N/A	#N/A	#N/A	#N/A	2	1
Potri.008G120000.1	ATXYL1,TRG1,XYL1 alpha-xylosidase 1	Other Metabolic Processes	AT1G68560.1	#N/A	#N/A	1	#N/A	#N/A	#N/A	2	1
Potri.002G113100.1	ATXYN1,RXF12 glycosyl hydrolase family 10 protein / carbohydrate-binding domain-containing protein	Other Metabolic Processes	AT1G58370.1	#N/A	#N/A	1	#N/A	#N/A	#N/A	2	2
Potri.019G054400.1	BCCP,BCCP-1,BCCP1,CAC1,CAC1-A,CAC1A chloroplastic acetylcoenzyme A carboxylase 1	Other Metabolic Processes	AT5G16390.1	#N/A	#N/A	#N/A	#N/A	1	#N/A	#N/A	0
Potri.T029700.1	BCE2,DIN3,LTA1 2-oxoacid dehydrogenases acyltransferase family protein	Response to Stress/Defense	AT3G06850.1	#N/A	#N/A	#N/A	#N/A	1	#N/A	#N/A	0
Potri.014G154800.1	B-cell receptor-associated 31-like	Transport	AT5G42570.1	#N/A	#N/A	1	#N/A	#N/A	#N/A	#N/A	3
Potri.010G183200.1	biotin/lipoyl attachment domain-containing protein	Unknown	AT3G56130.1	#N/A	#N/A	#N/A	#N/A	1	#N/A	1	0
Potri.002G194000.1	Carbohydrate-binding-like fold	Other Metabolic Processes	AT3G62360.1	#N/A	#N/A	1	#N/A	#N/A	#N/A	2	1
Potri.002G172400.1	cellular apoptosis susceptibility protein, putative / importin-alpha re-exporter, putative	Response to Stress/Defense	AT2G46520.1	#N/A	#N/A	#N/A	#N/A	1	#N/A	2	2
Potri.006G044600.1	CID1,ERD15,LSR1 dehydration-induced protein (ERD15)	Transport	AT2G41430.1	#N/A	#N/A	#N/A	#N/A	1	#N/A	1	0
Potri.002G099200.1	Class-II DAHP synthetase family protein	Response to Stress/Defense	AT1G22410.1	#N/A	#N/A	1	#N/A	#N/A	#N/A	#N/A	1
Potri.001G263700.1	CPH,SMT1 sterol methyltransferase 1	Response to Stress/Defense	AT5G13710.1	#N/A	#N/A	#N/A	#N/A	1	#N/A	#N/A	0
Potri.004G015500.1	CPK21 calcium-dependent protein kinase 21	Signal Transduction	AT4G04720.1	1	#N/A	#N/A	#N/A	#N/A	#N/A	1	0
Potri.007G057600.1	CPK28 calcium-dependent protein kinase 28	Signal Transduction	AT5G66210.1	#N/A	#N/A	#N/A	#N/A	1	#N/A	#N/A	1
Potri.018G124600.1	CRCK3 calmodulin-binding receptor-like cytoplasmic kinase 3	Signal Transduction	AT2G11520.1	#N/A	#N/A	1	#N/A	#N/A	#N/A	1	2
Potri.004G144300.1	CYP40,SQN peptidyl-prolyl cis-trans isomerase / cyclophilin-40 (CYP40) / rotamase	Protein Metabolism	AT2G15790.1	#N/A	#N/A	1	#N/A	#N/A	#N/A	1	0
Potri.005G064400.1	CYP96A10 cytochrome P450, family 96, subfamily A, polypeptide 10	Other Metabolic Processes	AT4G39490.1	#N/A	#N/A	1	#N/A	#N/A	#N/A	3	1
Potri.011G129700.1	DFL1,GH3.6 Auxin-responsive GH3 family protein	Signal Transduction	AT5G54510.1	#N/A	#N/A	1	#N/A	#N/A	#N/A	2	0
Potri.005G041000.1	DHHC-type zinc finger family protein	Unknown	AT3G04970.2	#N/A	#N/A	1	#N/A	#N/A	#N/A	6	7
Potri.005G103900.1	DHHC-type zinc finger family protein	Unknown	AT3G51390.1	1	#N/A	#N/A	#N/A	#N/A	#N/A	6	4
Potri.016G120900.1	diaminopimelate epimerase family protein	Other Metabolic Processes	AT3G53580.1	#N/A	#N/A	1	#N/A	#N/A	#N/A	1	0
Potri.014G154700.1	Dihydrolipoamide succinyltransferase	Response to Stress/Defense	AT4G26910.1	#N/A	#N/A	#N/A	#N/A	1	#N/A	1	4
Potri.007G123200.1	Disease resistance protein (CC-NBS-LRR class) family	Response to Stress/Defense	AT1G53350.1	#N/A	#N/A	#N/A	#N/A	1	#N/A	#N/A	0
Potri.004G207000.1	DMR1,HSK homoserine kinase	Signal Transduction	AT2G17265.1	#N/A	#N/A	1	#N/A	#N/A	#N/A	1	1
Potri.006G200900.1	DNAJ heat shock N-terminal domain-containing protein	Protein Metabolism	AT5G06410.1	#N/A	#N/A	#N/A	#N/A	1	#N/A	#N/A	0
Potri.018G106700.1	DNAse I-like superfamily protein	Unknown	AT4G30900.1	#N/A	#N/A	#N/A	#N/A	1	#N/A	#N/A	0
Potri.006G184300.1	DNAse I-like superfamily protein	Unknown	AT4G30900.1	#N/A	#N/A	#N/A	#N/A	1	#N/A	#N/A	0
Potri.007G079300.1	Domain of unknown function (DUF1726) ;Putative ATPase (DUF699)	Unknown	AT1G10490.1	#N/A	#N/A	1	#N/A	#N/A	#N/A	3	2
Potri.018G104100.1	eIFiso4G1 MIF4G domain-containing protein / MA3 domain-containing protein	Protein Metabolism	AT5G57870.2	#N/A	#N/A	1	#N/A	#N/A	#N/A	#N/A	0
Potri.002G138700.1	ELMO/CED-12 family protein	Transport	AT3G60260.1	1	#N/A	#N/A	#N/A	#N/A	#N/A	1	0
Potri.003G056700.1	EMB2753 tetratricopeptide repeat (TPR)-containing protein	Unknown	AT1G80410.1	#N/A	#N/A	1	#N/A	#N/A	#N/A	#N/A	1
Potri.005G072700.1	EMB3010,RPS6B Ribosomal protein S6e	Protein Metabolism	AT5G10360.1	#N/A	#N/A	#N/A	#N/A	1	#N/A	#N/A	#N/A
Potri.006G264500.1	Endomembrane protein 70 protein family	Protein Metabolism	AT5G10840.1	#N/A	#N/A	1	#N/A	#N/A	#N/A	2	10
Potri.001G072000.1	ERF1-3 eukaryotic release factor 1-3	Protein Metabolism	AT3G26618.1	#N/A	#N/A	1	#N/A	#N/A	#N/A	#N/A	0
Potri.016G071900.1	Eukaryotic aspartyl protease family protein	Protein Metabolism	AT3G52500.1	#N/A	#N/A	1	#N/A	#N/A	#N/A	1	0
Potri.001G071000.1	EXGT-A4,XTH5 xyloglucan endotransglucosylase/hydrolase 5	Response to Stress/Defense	AT5G13870.1	#N/A	#N/A	1	#N/A	#N/A	#N/A	#N/A	1
Potri.002G098600.1	EXO Phosphate-responsive 1 family protein	Other Metabolic Processes	AT4G08950.1	#N/A	#N/A	1	#N/A	#N/A	#N/A	1	0
Potri.010G192300.1	Fasciclin-like arabinogalactan family protein	Unknown	AT3G55820.1	1	#N/A	#N/A	#N/A	#N/A	#N/A	3	1
Potri.002G102800.1	FIP1 FH interacting protein 1	Transport	AT1G28200.1	#N/A	#N/A	1	#N/A	#N/A	#N/A	#N/A	1
Potri.012G000700.1	FTSH11 FTSH protease 11	Protein Metabolism	AT5G53170.1	#N/A	#N/A	#N/A	#N/A	1	#N/A	1	3
Potri.009G043100.1	ftsh7 FTSH protease 7	Protein Metabolism	AT3G47060.1	#N/A	#N/A	#N/A	#N/A	1	#N/A	1	3
Potri.001G059900.1	G6PD2 glucose-6-phosphate dehydrogenase 2	Other Metabolic Processes	AT5G13110.1	1	#N/A	#N/A	#N/A	#N/A	#N/A	1	0
Potri.001G337400.1	G6PD6 glucose-6-phosphate dehydrogenase 6	Other Metabolic Processes	AT5G40760.1	#N/A	#N/A	1	#N/A	#N/A	#N/A	2	0
Potri.006G178500.1	GAE1 UDP-D-glucuronate 4-epimerase 1	Other Metabolic Processes	AT4G30440.1	1	#N/A	#N/A	#N/A	#N/A	#N/A	#N/A	1
Potri.004G236900.1	GDA1/CD39 nucleoside phosphatase family protein	Other Cellular Processes	AT4G19180.1	#N/A	#N/A	#N/A	#N/A	1	#N/A	1	4
Potri.011G110900.1	GF14 MU,GRF9 general regulatory factor 9	Transport	AT2G42590.2	#N/A	#N/A	1	#N/A	#N/A	#N/A	#N/A	0
Potri.001G135500.1	GHMP kinase family protein	Signal Transduction	AT1G31910.1	#N/A	#N/A	1	#N/A	#N/A	#N/A	#N/A	0
Potri.001G159700.1	GlcNAc1pUT2 N-acetylglucosamine-1-phosphate uridylyltransferase 2	Other Metabolic Processes	AT2G35020.1	#N/A	#N/A	1	#N/A	#N/A	#N/A	#N/A	1
Potri.004G097800.1	GLT1,PGLCT plastidic GLC translocator	Transport	AT5G16150.1	#N/A	#N/A	1	#N/A	#N/A	#N/A	#N/A	13
Potri.006G121000.1	glutamate-ammonia ligases;catalytics;glutamate-ammonia ligases	Response to Stress/Defense	AT3G53180.1	#N/A	#N/A	1	#N/A	#N/A	#N/A	#N/A	0
Potri.017G026500.1	GLX2-4 glyoxalase 2-4	Other Metabolic Processes	AT1G06130.2	#N/A	#N/A	#N/A	#N/A	1	#N/A	1	0
Potri.004G196200.1	Glyceraldehyde-3-phosphate dehydrogenase-like family protein	Other Metabolic Processes	AT5G21060.1	#N/A	#N/A	1	#N/A	#N/A	#N/A	4	0
Potri.001G090400.1	Glycine-rich protein family	Other Metabolic Processes	AT1G64450.1	#N/A	#N/A	1	#N/A	#N/A	#N/A	#N/A	1
Potri.004G123600.1	Glycosyl transferase, family 35	Response to Stress/Defense	AT3G29320.1	#N/A	#N/A	1	#N/A	#N/A	#N/A	#N/A	0
Potri.012G134900.1	GroES-like zinc-binding alcohol dehydrogenase family protein	Other Metabolic Processes	AT5G51970.1	#N/A	#N/A	1	#N/A	#N/A	#N/A	#N/A	0
Potri.008G042700.1	GTP binding Elongation factor Tu family protein	Protein Metabolism	AT1G07930.1	1	#N/A	#N/A	#N/A	#N/A	#N/A	3	0
Potri.002G241100.1	GTP-binding family protein	Other Metabolic Processes	AT3G07050.1	#N/A	#N/A	1	#N/A	#N/A	#N/A	#N/A	0
Potri.013G058400.1	H/ACA ribonucleoprotein complex, subunit Gar1/Naf1 protein	Transport	AT3G03920.1	#N/A	#N/A	1	#N/A	#N/A	#N/A	#N/A	0
Potri.017G043700.1	Haloacid dehalogenase-like hydrolase (HAD) superfamily protein	Unknown	AT2G14110.1	#N/A	#N/A	#N/A	#N/A	1	#N/A	#N/A	0
Potri.002G197300.1	Heat shock protein DnaJ with tetratricopeptide repeat	Response to Stress/Defense	AT4G02100.1	#N/A	#N/A	#N/A	#N/A	1	#N/A	3	0
Potri.009G026600.1	HERK1 hercules receptor kinase 1	Signal Transduction	AT3G46290.1	#N/A	#N/A	#N/A	#N/A	1	#N/A	#N/A	3
Potri.001G285500.1	HSC70-5,MTHSC70-2 mitochondrial HSO70 2	Response to Stress/Defense	AT5G09590.1	#N/A	#N/A	#N/A	#N/A	1	#N/A	#N/A	1
Potri.005G199700.1	HSP20-like chaperones superfamily protein	Unknown	AT4G02450.1	#N/A	#N/A	1	#N/A	#N/A	#N/A	#N/A	0
Potri.001G415700.1	HTA10 histone H2A 10	Other Cellular Processes	AT1G51060.1	#N/A	#N/A	#N/A	#N/A	1	#N/A	#N/A	0
Potri.006G082300.1	HTA12 histone H2A 12	Other Cellular Processes	AT5G02560.1	#N/A	#N/A	#N/A	#N/A	1	#N/A	#N/A	0
Potri.006G249300.1	HTA9 histone H2A protein 9	Response to Stress/Defense	AT1G52740.1	#N/A	#N/A	#N/A	#N/A	1	#N/A	#N/A	0
Potri.001G127600.1	HXXXD-type acyl-transferase family protein	Unknown	AT5G17540.1	1	#N/A	#N/A	#N/A	#N/A	#N/A	1	0
Potri.003G081600.1	Hyaluronan / mRNA binding family	Other Cellular Processes	AT4G17520.1	#N/A	#N/A	1	#N/A	#N/A	#N/A	#N/A	0
Potri.014G049300.1	Hyaluronan / mRNA binding family1	Other Cellular Processes	AT4G17520.1	#N/A	#N/A	#N/A	#N/A	1	#N/A	#N/A	1
Potri.006G104300.1	IMK2 inflorescence meristem receptor-like kinase 2	Signal Transduction	AT3G51740.1	#N/A	#N/A	#N/A	#N/A	1	#N/A	2	2
Potri.001G208000.1	Late embryogenesis abundant (LEA) hydroxyproline-rich glycoprotein family	Unknown	AT2G01080.1	#N/A	#N/A	1	#N/A	#N/A	#N/A	4	2
Potri.001G200700.1	Late embryogenesis abundant (LEA) hydroxyproline-rich glycoprotein family	Unknown	AT1G17620.1	#N/A	#N/A	1	#N/A	#N/A	#N/A	1	1
Potri.007G001000.1	Leucine-rich repeat (LRR) family protein	Signal Transduction	AT5G23400.1	#N/A	#N/A	1	#N/A	#N/A	#N/A	2	1
Potri.018G107400.1	Leucine-rich repeat protein kinase family protein	Signal Transduction	AT2G24230.1	#N/A	#N/A	#N/A	#N/A	1	#N/A	1	0
Potri.001G106600.1	Leucine-rich repeat protein kinase family protein	Signal Transduction	AT1G63430.1	#N/A	#N/A	1	#N/A	#N/A	#N/A	1	0
Potri.013G158800.1	Leucine-rich repeat protein kinase family protein	Signal Transduction	AT5G58300.1	#N/A	#N/A	1	#N/A	#N/A	#N/A	2	2
Potri.005G074200.1	leucine-rich repeat transmembrane protein kinase family protein	Signal Transduction	AT5G10290.1	#N/A	#N/A	1	#N/A	#N/A	#N/A	#N/A	2
Potri.005G017600.1	LON1,LON_ARA_ARA lon protease 1	Response to Stress/Defense	AT5G26860.1	#N/A	#N/A	#N/A	#N/A	1	#N/A	#N/A	0
Potri.008G119500.1	LTA2,PLE2 2-oxoacid dehydrogenases acyltransferase family protein	Other Metabolic Processes	AT3G25860.1	#N/A	#N/A	#N/A	#N/A	1	#N/A	1	3
Potri.002G095900.1	Major facilitator superfamily protein	Transport	AT1G34580.1	1	#N/A	#N/A	#N/A	#N/A	#N/A	#N/A	11
Potri.007G091800.1	Major facilitator superfamily protein	Transport	AT5G10190.1	#N/A	#N/A	1	#N/A	#N/A	#N/A	1	9
Potri.013G069600.1	MATE efflux family protein	Transport	AT3G03620.1	#N/A	#N/A	1	#N/A	#N/A	#N/A	#N/A	12
Potri.005G110000.1	MCA1 PLAC8 family protein	Transport	AT4G35920.1	#N/A	#N/A	1	#N/A	#N/A	#N/A	11	0
Potri.001G317500.1	methionine--tRNA ligase, putative / methionyl-tRNA synthetase, putative / MetRS, putative	Protein Metabolism	AT4G13780.1	#N/A	#N/A	#N/A	#N/A	1	#N/A	1	1
Potri.010G155300.1	Mo25 family protein	Unknown	AT5G47540.1	#N/A	#N/A	1	#N/A	#N/A	#N/A	1	0
Potri.013G084500.1	mtACP2 mitochondrial acyl carrier protein 2	Response to Stress/Defense	AT1G65290.1	#N/A	#N/A	#N/A	#N/A	1	#N/A	#N/A	0
Potri.003G210900.1	NAD(P)-binding Rossmann-fold superfamily protein	Other Metabolic Processes	AT3G20790.1	#N/A	#N/A	1	#N/A	#N/A	#N/A	#N/A	0
Potri.004G235500.1	NAD(P)-binding Rossmann-fold superfamily protein	Response to Stress/Defense	AT3G61220.1	#N/A	#N/A	#N/A	#N/A	1	#N/A	#N/A	0
Potri.006G086800.1	NAD(P)-binding Rossmann-fold superfamily protein	Response to Stress/Defense	AT2G37660.1	#N/A	#N/A	1	#N/A	#N/A	#N/A	#N/A	1
Potri.001G425300.1	NB-ARC domain-containing disease resistance protein	Response to Stress/Defense	AT4G27190.1	#N/A	#N/A	1	#N/A	#N/A	#N/A	6	1
Potri.003G015500.1	NB-ARC domain-containing disease resistance protein	Response to Stress/Defense	AT3G14470.1	1	#N/A	#N/A	#N/A	#N/A	#N/A	4	0
Potri.T117700.1	NB-ARC domain-containing disease resistance protein	Response to Stress/Defense	AT3G14470.1	#N/A	#N/A	1	#N/A	#N/A	#N/A	#N/A	0
Potri.003G101300.1	NHL domain-containing protein	Other Cellular Processes	AT5G14890.1	#N/A	#N/A	#N/A	#N/A	1	#N/A	2	0
Potri.001G368900.1	NOI RPM1-interacting protein 4 (RIN4) family protein	Transport	AT5G55850.3	#N/A	#N/A	#N/A	#N/A	1	#N/A	3	0
Potri.002G150700.1	NTMC2T4,NTMC2TYPE4 Calcium-dependent lipid-binding (CaLB domain) family protein	Response to Stress/Defense	AT3G61050.1	#N/A	#N/A	1	#N/A	#N/A	#N/A	#N/A	1
Potri.002G219200.1	Nucleic acid-binding, OB-fold-like protein	Protein Metabolism	AT2G04520.1	#N/A	#N/A	#N/A	#N/A	1	#N/A	#N/A	0
Potri.017G014400.1	Nucleic acid-binding, OB-fold-like protein	Response to Stress/Defense	AT4G28440.1	#N/A	#N/A	#N/A	#N/A	1	#N/A	#N/A	0
Potri.010G119500.1	Octicosapeptide/Phox/Bem1p family protein	Unknown	AT2G01190.1	#N/A	#N/A	#N/A	#N/A	1	#N/A	#N/A	0
Potri.013G128600.1	OLI7,RPL5B ribosomal protein L5 B	Response to Stress/Defense	AT5G39740.1	1	#N/A	#N/A	#N/A	#N/A	#N/A	#N/A	#N/A
Potri.002G045100.1	OSB1 Primosome PriB/single-strand DNA-binding	Other Metabolic Processes	AT1G47720.1	#N/A	#N/A	1	#N/A	#N/A	#N/A	#N/A	0
Potri.008G071800.1	Outer membrane OMP85 family protein	Transport	AT5G05520.1	#N/A	#N/A	#N/A	#N/A	1	#N/A	#N/A	1
Potri.009G099300.1	PAB8,PABP8 poly(A) binding protein 8	Response to Stress/Defense	AT1G49760.1	#N/A	#N/A	#N/A	#N/A	1	#N/A	#N/A	0
Potri.006G139500.1	Pectin lyase-like superfamily protein	Other Metabolic Processes	AT3G42950.1	#N/A	#N/A	1	#N/A	#N/A	#N/A	#N/A	1
Potri.007G144400.1	Pectin lyase-like superfamily protein	Other Metabolic Processes	AT3G59850.1	#N/A	#N/A	#N/A	#N/A	1	#N/A	#N/A	1
Potri.005G195600.1	Peroxidase superfamily protein	Response to Stress/Defense	AT1G71695.1	#N/A	#N/A	#N/A	#N/A	1	#N/A	1	1
Potri.009G133900.1	PEX11D peroxin 11D	Other Cellular Processes	AT2G45740.1	1	#N/A	#N/A	#N/A	#N/A	#N/A	2	2
Potri.007G034800.1	PGY1 Ribosomal protein L1p/L10e family	Protein Metabolism	AT2G27530.1	#N/A	#N/A	1	#N/A	#N/A	#N/A	#N/A	#N/A
Potri.002G059700.1	Phosphoribosyltransferase family protein	Signal Transduction	AT2G42910.1	#N/A	#N/A	1	#N/A	#N/A	#N/A	2	2
Potri.014G127000.1	Plant invertase/pectin methylesterase inhibitor superfamily	Other Cellular Processes	AT1G02810.1	#N/A	#N/A	#N/A	#N/A	1	#N/A	1	1
Potri.001G170300.1	P-loop containing nucleoside triphosphate hydrolases superfamily protein	Response to Stress/Defense	AT1G72660.1	#N/A	#N/A	1	#N/A	#N/A	#N/A	#N/A	1
Potri.007G020400.1	PLP3b phosducin-like protein 3 homolog	Other Cellular Processes	AT5G66410.1	#N/A	#N/A	1	#N/A	#N/A	#N/A	#N/A	1
Potri.017G118100.1	Protein kinase family protein	Response to Stress/Defense	AT5G38210.1	#N/A	#N/A	1	#N/A	#N/A	#N/A	1	2
Potri.011G049600.1	Protein kinase superfamily protein	Protein Metabolism	AT3G09010.1	#N/A	#N/A	#N/A	#N/A	1	#N/A	4	0
Potri.004G040200.1	Protein kinase superfamily protein	Signal Transduction	AT3G09010.1	#N/A	#N/A	1	#N/A	#N/A	#N/A	2	0
Potri.018G138700.1	Protein kinase superfamily protein	Signal Transduction	AT2G17220.1	#N/A	#N/A	1	#N/A	#N/A	#N/A	1	1
Potri.002G049900.1	Protein kinase superfamily protein1	Signal Transduction	AT5G26110.1	#N/A	#N/A	#N/A	#N/A	1	#N/A	#N/A	1
Potri.018G111100.1	Protein of unknown function (DUF1068)	Unknown	AT2G24290.1	#N/A	#N/A	#N/A	#N/A	1	#N/A	5	1
Potri.008G137000.1	Protein of unknown function (DUF1712)	Unknown	AT1G16020.1	#N/A	#N/A	1	#N/A	#N/A	#N/A	2	1
Potri.016G131400.1	Protein of unknown function (DUF567)	Transport	AT5G01750.2	#N/A	#N/A	1	#N/A	#N/A	#N/A	#N/A	0
Potri.018G036400.1	Protein of unknown function (DUF630 and DUF632)	Protein Metabolism	AT5G25590.1	#N/A	#N/A	1	#N/A	#N/A	#N/A	3	0
Potri.006G050400.1	Protein of unknown function, DUF642	Unknown	AT2G41810.1	1	#N/A	#N/A	#N/A	#N/A	#N/A	1	1
Potri.008G046900.1	Protein phosphatase 2C family protein	Response to Stress/Defense	AT3G12620.1	#N/A	#N/A	1	#N/A	#N/A	#N/A	2	1
Potri.017G114000.1	RAD23-3,RAD23C Rad23 UV excision repair protein family	Response to Stress/Defense	AT3G02540.1	#N/A	#N/A	#N/A	#N/A	1	#N/A	#N/A	0
Potri.009G027900.1	Ras-related small GTP-binding family protein	Signal Transduction	AT5G59840.1	#N/A	#N/A	1	#N/A	#N/A	#N/A	2	2
Potri.002G028700.1	RD19,RD19A Papain family cysteine protease	Response to Stress/Defense	AT4G39090.1	#N/A	#N/A	1	#N/A	#N/A	#N/A	1	1
Potri.005G234000.1	RD19,RD19A Papain family cysteine protease	Response to Stress/Defense	AT4G39090.1	#N/A	#N/A	1	#N/A	#N/A	#N/A	1	0
Potri.001G302100.1	RD21,RD21A Granulin repeat cysteine protease family protein	Response to Stress/Defense	AT1G47128.1	1	#N/A	#N/A	#N/A	#N/A	#N/A	6	1
Potri.005G111200.1	Rhodanese/Cell cycle control phosphatase superfamily protein	Response to Stress/Defense	AT2G17850.1	#N/A	#N/A	#N/A	#N/A	1	#N/A	#N/A	1
Potri.014G128800.1	Ribosomal L22e protein family	Protein Metabolism	AT3G05560.1	#N/A	#N/A	#N/A	#N/A	1	#N/A	#N/A	#N/A
Potri.015G029500.1	Ribosomal protein L19e family protein	Protein Metabolism	AT3G16780.1	#N/A	#N/A	#N/A	#N/A	1	#N/A	#N/A	#N/A
Potri.015G094400.1	Ribosomal protein L22p/L17e family protein	Protein Metabolism	AT1G67430.1	#N/A	#N/A	#N/A	#N/A	1	#N/A	#N/A	#N/A
Potri.009G064100.1	Ribosomal protein L31e family protein	Protein Metabolism	AT2G19740.1	#N/A	#N/A	#N/A	#N/A	1	#N/A	#N/A	#N/A
Potri.004G029400.1	Ribosomal protein L34e superfamily protein	Protein Metabolism	AT1G26880.1	1	#N/A	#N/A	#N/A	#N/A	#N/A	#N/A	#N/A
Potri.019G087100.1	Ribosomal protein L7Ae/L30e/S12e/Gadd45 family protein	Other Metabolic Processes	AT4G12600.1	#N/A	#N/A	#N/A	#N/A	1	#N/A	#N/A	#N/A
Potri.008G110100.1	Ribosomal protein L7Ae/L30e/S12e/Gadd45 family protein	Protein Metabolism	AT5G08180.1	#N/A	#N/A	1	#N/A	#N/A	#N/A	#N/A	#N/A
Potri.002G146800.1	Ribosomal protein S13/S15	Protein Metabolism	AT3G60770.1	#N/A	#N/A	#N/A	#N/A	1	#N/A	#N/A	#N/A
Potri.004G157200.1	Ribosomal protein S25 family protein	Protein Metabolism	AT4G39200.1	#N/A	#N/A	#N/A	#N/A	1	#N/A	#N/A	#N/A
Potri.003G095400.1	RNA-binding (RRM/RBD/RNP motifs) family protein	Response to Stress/Defense	AT4G17720.1	#N/A	#N/A	#N/A	#N/A	1	#N/A	#N/A	0
Potri.012G038200.1	RNA-binding (RRM/RBD/RNP motifs) family protein	Unknown	AT1G73530.1	#N/A	#N/A	#N/A	#N/A	1	#N/A	2	0
Potri.001G118100.1	RPS15A ribosomal protein S15A	Protein Metabolism	AT1G07770.1	#N/A	#N/A	#N/A	#N/A	1	#N/A	#N/A	#N/A
Potri.018G103100.1	scpl29 serine carboxypeptidase-like 29	Signal Transduction	AT4G30810.1	#N/A	#N/A	1	#N/A	#N/A	#N/A	#N/A	1
Potri.016G117600.1	SELT SELT-like protein precursor	Other Cellular Processes	AT3G47300.1	#N/A	#N/A	1	#N/A	#N/A	#N/A	1	4
Potri.011G085100.1	SGS domain-containing protein	Response to Stress/Defense	AT1G30070.1	#N/A	#N/A	#N/A	#N/A	1	#N/A	#N/A	0
Potri.001G172600.1	Single hybrid motif superfamily protein	Transport	AT3G15690.2	#N/A	#N/A	#N/A	#N/A	1	#N/A	1	1
Potri.004G180500.1	sks5 SKU5 similar 5	Other Metabolic Processes	AT1G76160.1	1	#N/A	#N/A	#N/A	#N/A	#N/A	3	0
Potri.001G412000.1	S-locus lectin protein kinase family protein	Signal Transduction	AT4G27290.1	#N/A	#N/A	1	#N/A	#N/A	#N/A	1	3
Potri.012G045200.1	SURF1 Surfeit locus 1 cytochrome c oxidase biogenesis protein	Unknown	AT3G17910.1	#N/A	#N/A	#N/A	#N/A	1	#N/A	1	1
Potri.014G019100.1	Syntaxin/t-SNARE family protein	Transport	AT1G27700.1	#N/A	#N/A	#N/A	#N/A	1	#N/A	1	0
Potri.009G157400.1	TCP-1/cpn60 chaperonin family protein	Response to Stress/Defense	AT3G11830.1	1	#N/A	#N/A	#N/A	#N/A	#N/A	#N/A	0
Potri.008G221200.1	TCTP translationally controlled tumor protein	Response to Stress/Defense	AT3G16640.1	#N/A	#N/A	1	#N/A	#N/A	#N/A	1	0
Potri.003G093000.1	TET1,TRN2 Tetraspanin family protein	Transport	AT5G46700.1	1	#N/A	#N/A	#N/A	#N/A	#N/A	6	4
Potri.013G134200.1	Tetraspanin family protein	Unknown	AT2G20740.1	#N/A	#N/A	#N/A	#N/A	1	#N/A	1	4
Potri.009G065300.1	tetratricopeptide repeat (TPR)-containing protein	Protein Metabolism	AT3G52140.1	#N/A	#N/A	1	#N/A	#N/A	#N/A	1	1
Potri.008G156500.1	Tetratricopeptide repeat (TPR)-like superfamily protein	Transport	AT1G04190.1	#N/A	#N/A	#N/A	#N/A	1	#N/A	#N/A	0
Potri.006G157400.1	Tetratricopeptide repeat (TPR)-like superfamily protein	Unknown	AT1G60770.1	#N/A	#N/A	1	#N/A	#N/A	#N/A	1	0
Potri.002G085200.1	Thioredoxin superfamily protein	Other Cellular Processes	AT4G08280.1	#N/A	#N/A	#N/A	#N/A	1	#N/A	1	0
Potri.010G215500.1	TON1B tonneau 1b (TON1b)	Other Cellular Processes	AT3G55005.1	#N/A	#N/A	1	#N/A	#N/A	#N/A	#N/A	0
Potri.008G141300.1	transducin family protein / WD-40 repeat family protein	Transport	AT2G30050.1	#N/A	#N/A	1	#N/A	#N/A	#N/A	#N/A	0
Potri.010G050900.1	Transducin/WD40 repeat-like superfamily protein	Transport	AT1G24530.1	#N/A	#N/A	1	#N/A	#N/A	#N/A	#N/A	0
Potri.004G129800.1	Transketolase family protein	Other Metabolic Processes	AT2G34590.1	#N/A	#N/A	#N/A	#N/A	1	#N/A	#N/A	1
Potri.006G228100.1	Translation initiation factor SUI1 family protein	Protein Metabolism	AT5G11900.1	#N/A	#N/A	#N/A	#N/A	1	#N/A	3	0
Potri.006G195400.1	Translation protein SH3-like family protein	Protein Metabolism	AT1G57860.1	#N/A	#N/A	1	#N/A	#N/A	#N/A	#N/A	0
Potri.016G061100.1	Translation protein SH3-like family protein	Protein Metabolism	AT1G57860.1	#N/A	#N/A	1	#N/A	#N/A	#N/A	#N/A	0
Potri.001G072100.1	U2A\' U2 small nuclear ribonucleoprotein A	Response to Stress/Defense	AT1G09760.1	#N/A	#N/A	#N/A	#N/A	1	#N/A	#N/A	1
Potri.004G175000.1	UBC10 ubiquitin-conjugating enzyme 10	Protein Metabolism	AT5G53300.1	#N/A	#N/A	#N/A	#N/A	1	#N/A	#N/A	1
Potri.008G106300.1	UBC32 ubiquitin-conjugating enzyme 32	Protein Metabolism	AT3G17000.1	#N/A	#N/A	#N/A	#N/A	1	#N/A	#N/A	2
Potri.010G143900.1	UBC32 ubiquitin-conjugating enzyme 32	Protein Metabolism	AT3G17000.1	#N/A	#N/A	1	#N/A	#N/A	#N/A	#N/A	2
Potri.015G073400.1	UBC5 ubiquitin-conjugating enzyme 5	Protein Metabolism	AT1G63800.1	#N/A	#N/A	1	#N/A	#N/A	#N/A	#N/A	0
Potri.001G387400.1	Ubiquitin domain-containing protein	Transport	AT1G53400.1	1	#N/A	#N/A	#N/A	#N/A	#N/A	1	0
Potri.011G022600.1	Ubiquitin-specific protease family C19-related protein	Protein Metabolism	AT4G22290.1	1	#N/A	#N/A	#N/A	#N/A	#N/A	#N/A	3
Potri.006G007400.1	UDP-Glycosyltransferase superfamily protein	Other Metabolic Processes	AT3G21790.1	#N/A	#N/A	1	#N/A	#N/A	#N/A	#N/A	1
Potri.001G267500.1	Unknown	Other Cellular Processes	AT3G52105.1	#N/A	#N/A	#N/A	#N/A	1	#N/A	#N/A	1
Potri.007G005400.1	Unknown	Other Cellular Processes	AT5G67600.1	#N/A	#N/A	#N/A	#N/A	1	#N/A	#N/A	0
Potri.002G057000.1	Unknown	Other Metabolic Processes	AT1G06660.1	#N/A	#N/A	#N/A	#N/A	1	#N/A	1	1
Potri.014G005200.1	Unknown	Transport	AT5G04080.1	#N/A	#N/A	#N/A	#N/A	1	#N/A	4	0
Potri.004G141400.1	Unknown	Unknown	AT4G34412.1	#N/A	#N/A	#N/A	#N/A	1	#N/A	#N/A	0
Potri.001G237000.1	Unknown	Unknown	AT5G59960.1	1	#N/A	#N/A	#N/A	#N/A	#N/A	1	4
Potri.002G127700.1	Unknown	Unknown	AT4G33380.1	#N/A	#N/A	#N/A	#N/A	1	#N/A	3	1
Potri.004G057500.1	Unknown	Unknown	AT1G29195.1	#N/A	#N/A	#N/A	#N/A	1	#N/A	4	0
Potri.007G080800.1	Unknown	Unknown	AT5G09960.1	#N/A	#N/A	#N/A	#N/A	1	#N/A	2	0
Potri.005G084700.1	Unknown	Unknown	AT5G09960.1	#N/A	#N/A	#N/A	#N/A	1	#N/A	2	0
Potri.005G255100.1	Unknown	Unknown	AT1G76405.2	#N/A	#N/A	#N/A	#N/A	1	#N/A	#N/A	0
Potri.006G266300.1	Unknown	Unknown	AT5G10780.2	#N/A	#N/A	#N/A	#N/A	1	#N/A	#N/A	4
Potri.012G078300.1	Unknown	Unknown	AT5G62865.1	#N/A	#N/A	#N/A	#N/A	1	#N/A	#N/A	0
Potri.016G136900.1	Unknown	Unknown	AT3G51580.1	#N/A	#N/A	#N/A	#N/A	1	#N/A	3	2
Potri.001G192700.1	Unknown	Unknown	AT5G25360.1	#N/A	#N/A	#N/A	#N/A	1	#N/A	3	0
Potri.004G030100.1	Unknown	Unknown	AT2G44870.1	#N/A	#N/A	#N/A	#N/A	1	#N/A	#N/A	2
Potri.001G013900.1	Unknown	Unknown	AT5G13030.1	#N/A	#N/A	#N/A	#N/A	1	#N/A	#N/A	1
Potri.001G172100.1	Unknown	Unknown	AT1G15400.3	#N/A	#N/A	#N/A	#N/A	1	#N/A	#N/A	0
Potri.006G251600.1	Unknown	Unknown	AT5G11280.1	#N/A	#N/A	1	#N/A	#N/A	#N/A	#N/A	4
Potri.014G013600.1	Unknown	Unknown	AT4G10810.1	1	#N/A	#N/A	#N/A	#N/A	#N/A	#N/A	1
Potri.019G102300.1	Unknown	Unknown	0	1	#N/A	#N/A	#N/A	#N/A	#N/A	1	0
Potri.002G076500.1	Unknown	Unknown	0	1	#N/A	#N/A	#N/A	#N/A	#N/A	1	1
Potri.009G086900.1	Unknown	Unknown	0	1	#N/A	#N/A	#N/A	#N/A	#N/A	4	0
Potri.017G135300.1	Unknown	Unknown	0	#N/A	#N/A	#N/A	#N/A	1	#N/A	#N/A	0
Potri.003G198500.1	uridine 5\'-monophosphate synthase / UMP synthase (PYRE-F) (UMPS)	Response to Stress/Defense	AT3G54470.1	#N/A	#N/A	1	#N/A	#N/A	#N/A	#N/A	3
Potri.008G053100.1	UXS6 UDP-XYL synthase 6	Other Metabolic Processes	AT2G28760.1	1	#N/A	#N/A	#N/A	#N/A	#N/A	#N/A	0
Potri.001G222500.1	VPS26A vacuolar protein sorting 26A	Transport	AT5G53530.1	#N/A	#N/A	1	#N/A	#N/A	#N/A	#N/A	0
Potri.008G146400.1	Xanthine/uracil permease family protein	Transport	AT5G62890.1	1	#N/A	#N/A	#N/A	#N/A	#N/A	#N/A	13
Potri.019G125000.1	XTH9 xyloglucan endotransglucosylase/hydrolase 9	Other Metabolic Processes	AT4G03210.1	#N/A	#N/A	#N/A	#N/A	1	#N/A	#N/A	1
Potri.005G175900.1	YbaK/aminoacyl-tRNA synthetase-associated domain	Protein Metabolism	AT1G44835.2	#N/A	#N/A	#N/A	#N/A	1	#N/A	#N/A	0
Potri.005G119800.1	ZAR1 HOPZ-ACTIVATED RESISTANCE 1	Response to Stress/Defense	AT3G50950.1	#N/A	#N/A	1	#N/A	#N/A	#N/A	#N/A	0
Potri.017G002300.1	Zinc-binding dehydrogenase family protein	Response to Stress/Defense	AT1G26320.1	#N/A	#N/A	1	#N/A	#N/A	#N/A	1	2
Potri.001G366100.1	ZIP11 zinc transporter 11 precursor	Transport	AT1G55910.1	1	#N/A	#N/A	#N/A	#N/A	#N/A	#N/A	8

## Sheet: Ribosomal and Others
Proteomic analysis of a poplar cell suspension culture suggests a major role of protein S-acylation in diverse cellular processes Vaibhav Srivastava, Joe Weber, Erik Malm, Bruce W. Fouke & Vincent Bulone Supplemental Table I: List of unique proteins excluded from S-acylated proteins groups. These are either ribosomal or proteins containing thioester linkages not involved in S-acylation.
Protein Accession Nr.	Protein Description	Biological Process	Cloest ATG	BR1(+Hyd)UniPep	BR1(-Hyd)UniPep	BR2(+Hyd)UniPep	BR2(-Hyd)UniPep	BR3(+Hyd)UniPep	BR3(-Hyd)UniPep	CSS Palm Prediction	TMD
Potri.001G283100.1	ALDH6B2 aldehyde dehydrogenase 6B2	Response to Stress/Defense	AT2G14170.1	#N/A	#N/A	2	#N/A	3	#N/A	#N/A	0
Potri.005G109900.2	ASK2,SKP1B E3 ubiquitin ligase SCF complex subunit SKP1/ASK1 family protein	Protein Metabolism	AT5G42190.1	#N/A	#N/A	2	#N/A	#N/A	#N/A	#N/A	0
Potri.009G107200.1	ATMES10,MES10 methyl esterase 10	Other Metabolic Processes	AT3G50440.1	#N/A	#N/A	1	#N/A	1	#N/A	#N/A	1
Potri.004G116500.1	ATMES11,MES11 methyl esterase 11	Protein Metabolism	AT3G29770.1	#N/A	#N/A	1	#N/A	1	#N/A	2	0
Potri.019G077400.1	ATMES12,MES12 methyl esterase 12	Unknown	AT4G09900.1	#N/A	#N/A	2	#N/A	2	#N/A	1	1
Potri.006G026900.1	ATUBC22,UBC22 ubiquitin-conjugating enzyme 22	Protein Metabolism	AT5G05080.1	#N/A	#N/A	1	#N/A	1	#N/A	2	0
Potri.008G053800.1	ATUBC7,UBC7 ubiquitin carrier protein 7	Other Metabolic Processes	AT5G59300.1	#N/A	#N/A	#N/A	#N/A	2	#N/A	1	0
Potri.005G162800.1	Class-II DAHP synthetase family protein	Response to Stress/Defense	AT1G22410.1	#N/A	#N/A	2	#N/A	1	#N/A	#N/A	1
Potri.008G027400.1	LTA3 Dihydrolipoamide acetyltransferase, long form protein	Transport	AT3G52200.1	#N/A	#N/A	4	#N/A	4	#N/A	#N/A	0
Potri.004G172000.1	PLC-like phosphodiesterases superfamily protein	Signal Transduction	AT4G38690.1	#N/A	#N/A	1	#N/A	1	#N/A	#N/A	0
Potri.001G460100.1	Ribosomal protein L10 family protein	Protein Metabolism	AT1G25260.1	#N/A	#N/A	2	#N/A	#N/A	#N/A	#N/A	#N/A
Potri.002G257500.1	Ribosomal protein L14p/L23e family protein	Protein Metabolism	AT1G04480.1	#N/A	#N/A	#N/A	#N/A	2	#N/A	#N/A	#N/A
Potri.002G057600.1	Ribosomal protein L18ae/LX family protein	Protein Metabolism	AT2G34480.1	#N/A	#N/A	#N/A	#N/A	5	#N/A	#N/A	#N/A
Potri.001G156100.1	Ribosomal protein L23/L15e family protein	Protein Metabolism	AT4G16720.1	#N/A	#N/A	1	#N/A	1	#N/A	#N/A	#N/A
Potri.014G020900.1	RING/U-box superfamily protein	Other Cellular Processes	AT2G38185.1	#N/A	2	1	#N/A	#N/A	#N/A	1	3
Potri.016G116300.1	RING/U-box superfamily protein	Other Cellular Processes	AT5G01450.1	#N/A	2	2	#N/A	#N/A	#N/A	#N/A	3
Potri.013G159600.2	RPL10B Ribosomal protein L16p/L10e family protein	Protein Metabolism	AT1G26910.1	#N/A	#N/A	3	#N/A	#N/A	#N/A	#N/A	#N/A
Potri.004G085300.1	RPL24A ribosomal protein L24	Protein Metabolism	AT2G36620.1	#N/A	#N/A	2	#N/A	2	#N/A	#N/A	#N/A
Potri.014G053300.1	RPS11-BETA ribosomal protein S11-beta	Protein Metabolism	AT5G23740.1	#N/A	#N/A	3	#N/A	4	#N/A	#N/A	#N/A
Potri.007G085200.1	Translation protein SH3-like family protein	Protein Metabolism	AT3G49910.1	#N/A	#N/A	#N/A	#N/A	3	#N/A	#N/A	0
Potri.009G049600.1	UBC19 ubiquitin-conjugating enzyme19	Protein Metabolism	AT3G20060.1	#N/A	#N/A	1	#N/A	1	#N/A	#N/A	0
Potri.001G254500.1	UBC20 ubiquitin-conjugating enzyme 20	Protein Metabolism	AT1G50490.1	#N/A	#N/A	3	#N/A	#N/A	#N/A	#N/A	0
Potri.001G101900.1	UBC5 ubiquitin-conjugating enzyme 5	Other Metabolic Processes	AT1G63800.1	#N/A	#N/A	2	#N/A	#N/A	#N/A	#N/A	0
Potri.011G107700.1	Ubiquitin domain-containing protein	Transport	AT1G53400.1	#N/A	#N/A	#N/A	#N/A	3	#N/A	1	0
Potri.010G252400.1	Ubiquitin-specific protease family C19-related protein	Unknown	AT1G16860.1	#N/A	#N/A	2	#N/A	3	#N/A	1	3
Potri.003G162600.1	Unknown	Protein Metabolism	AT1G28120.1	#N/A	#N/A	1	#N/A	1	#N/A	1	0
Potri.002G007800.1	ARM repeat superfamily protein	Other Metabolic Processes	AT1G76390.1	13	18	22	1	1	#N/A	#N/A	1
Potri.001G120900.1	KAS III 3-ketoacyl-acyl carrier protein synthase III	Response to Stress/Defense	AT1G62640.1	8	#N/A	9	3	8	#N/A	#N/A	1
Potri.003G063100.1	ATPDAT,PDAT,PDAT1 phospholipid:diacylglycerol acyltransferase	Other Metabolic Processes	AT5G13640.1	7	#N/A	4	#N/A	6	#N/A	3	1
Potri.003G067700.1	ALDH7B4 aldehyde dehydrogenase 7B4	Response to Stress/Defense	AT1G54100.1	6	#N/A	14	4	2	#N/A	#N/A	2
Potri.006G209700.1	Ribosomal protein S4	Protein Metabolism	AT5G39850.1	6	#N/A	#N/A	3	5	2	#N/A	#N/A
Potri.006G138000.1	ATKAS2,FAB1,KAS2 fatty acid biosynthesis 1	Response to Stress/Defense	AT1G74960.1	5	#N/A	8	2	4	#N/A	2	0
Potri.003G043900.1	Dihydrolipoamide acetyltransferase, long form protein	Other Metabolic Processes	AT3G13930.1	5	#N/A	10	#N/A	11	#N/A	#N/A	0
Potri.013G114300.1	EMB3003 2-oxoacid dehydrogenases acyltransferase family protein	Other Metabolic Processes	AT1G34430.1	5	#N/A	5	#N/A	6	#N/A	#N/A	3
Potri.010G126600.1	LTA2,PLE2 2-oxoacid dehydrogenases acyltransferase family protein	Other Metabolic Processes	AT3G25860.1	5	2	7	4	6	3	1	2
Potri.005G253400.1	ARM repeat superfamily protein	Other Metabolic Processes	AT1G76390.1	4	10	10	#N/A	#N/A	#N/A	#N/A	0
Potri.014G120300.1	Calcium-dependent phosphotriesterase superfamily protein	Unknown	AT2G16760.1	4	3	7	1	5	1	1	1
Potri.011G079700.1	KAS I,KAS1 3-ketoacyl-acyl carrier protein synthase I	Response to Stress/Defense	AT5G46290.1	4	#N/A	7	1	6	#N/A	#N/A	4
Potri.001G068700.1	RING/U-box superfamily protein	Response to Stress/Defense	AT5G38895.3	4	1	3	#N/A	#N/A	#N/A	4	0
Potri.012G103100.1	ATGP4 Ubiquitin family protein	Response to Stress/Defense	AT4G24990.1	3	#N/A	#N/A	#N/A	2	#N/A	1	0
Potri.001G171000.1	ATPDAT,PDAT,PDAT1 phospholipid:diacylglycerol acyltransferase	Other Metabolic Processes	AT5G13640.1	3	#N/A	3	#N/A	3	#N/A	2	1
Potri.006G100400.1	RING/U-box superfamily protein	Other Cellular Processes	AT5G01450.1	3	1	#N/A	#N/A	#N/A	#N/A	#N/A	2
Potri.012G139400.1	RPL24A ribosomal protein L24	Protein Metabolism	AT2G36620.1	3	#N/A	#N/A	#N/A	#N/A	#N/A	#N/A	#N/A
Potri.011G111400.2	UBC13A,UBC35 ubiquitin-conjugating enzyme 35	Response to Stress/Defense	AT1G78870.2	3	#N/A	#N/A	#N/A	4	#N/A	#N/A	0
Potri.008G006000.1	Ubiquitin-specific protease family C19-related protein	Unknown	AT1G16860.1	3	#N/A	#N/A	#N/A	#N/A	#N/A	#N/A	2
Potri.001G131000.1	ATBBC1,BBC1,RSU2 breast basic conserved 1	Protein Metabolism	AT3G49010.1	2	#N/A	2	#N/A	2	#N/A	#N/A	0
Potri.002G175800.1	ATPUB44,PUB44,SAUL1 senescence-associated E3 ubiquitin ligase 1	Other Metabolic Processes	AT1G20780.1	2	#N/A	3	#N/A	4	#N/A	1	0
Potri.010G067800.1	Cyclopropane-fatty-acyl-phospholipid synthase	Other Metabolic Processes	AT3G23510.1	2	#N/A	#N/A	1	#N/A	#N/A	1	0
Potri.019G084900.1	EMB3003 2-oxoacid dehydrogenases acyltransferase family protein	Other Metabolic Processes	AT1G34430.1	2	#N/A	1	#N/A	2	#N/A	#N/A	5
Potri.004G131500.1	KAS I,KAS1 3-ketoacyl-acyl carrier protein synthase I	Response to Stress/Defense	AT5G46290.1	2	1	5	2	3	#N/A	#N/A	3
Potri.001G325900.1	MUB4 membrane-anchored ubiquitin-fold protein 4 precursor	Unknown	AT3G26980.1	2	#N/A	#N/A	#N/A	#N/A	#N/A	#N/A	0
Potri.002G091800.1	MUB6 membrane-anchored ubiquitin-fold protein 6 precursor	Unknown	AT1G22050.1	2	#N/A	#N/A	#N/A	3	#N/A	#N/A	0
Potri.008G059400.1	Ribosomal protein L35Ae family protein	Protein Metabolism	AT1G74270.1	2	#N/A	#N/A	#N/A	1	#N/A	#N/A	#N/A
Potri.006G132500.1	Ribosomal protein L4/L1 family	Protein Metabolism	AT3G09630.1	2	#N/A	2	#N/A	#N/A	#N/A	#N/A	#N/A
Potri.001G392500.2	UBC13B,UBC36 ubiquitin-conjugating enzyme 36	Protein Metabolism	AT1G16890.3	2	1	#N/A	#N/A	3	#N/A	#N/A	0
Potri.010G252000.1	Ubiquitin-specific protease family C19-related protein	Unknown	AT1G16860.1	2	#N/A	1	#N/A	#N/A	#N/A	#N/A	3
Potri.010G106300.1	Zinc finger, C3HC4 type (RING finger) family protein	Other Metabolic Processes	AT1G68070.1	2	#N/A	2	#N/A	1	#N/A	4	5
Potri.002G179400.1	60S acidic ribosomal protein family	Protein Metabolism	AT5G24510.1	1	#N/A	#N/A	#N/A	2	#N/A	#N/A	#N/A
Potri.018G075000.1	ALDH1A,ALDH2C4,REF1 aldehyde dehydrogenase 2C4	Response to Stress/Defense	AT3G24503.1	1	#N/A	2	#N/A	#N/A	#N/A	#N/A	2
Potri.010G174000.1	ALDH5F1,SSADH,SSADH1 aldehyde dehydrogenase 5F1	Response to Stress/Defense	AT1G79440.1	1	#N/A	3	#N/A	2	#N/A	1	0
Potri.009G078600.1	ALDH6B2 aldehyde dehydrogenase 6B2	Response to Stress/Defense	AT2G14170.1	1	#N/A	1	#N/A	1	#N/A	#N/A	0
Potri.014G102000.1	ARM repeat superfamily protein	Other Metabolic Processes	AT1G76390.1	1	2	3	#N/A	#N/A	#N/A	#N/A	0
Potri.013G027600.1	ATBBC1,BBC1,RSU2 breast basic conserved 1	Protein Metabolism	AT3G49010.1	1	#N/A	1	#N/A	1	#N/A	#N/A	0
Potri.005G036800.1	ATL6 RING/U-box superfamily protein	Response to Stress/Defense	AT3G05200.1	1	#N/A	1	#N/A	1	#N/A	1	1
Potri.001G138500.1	ATSYP22,ATVAM3,SGR3,SYP22,VAM3 Syntaxin/t-SNARE family protein	Transport	AT5G46860.1	1	#N/A	1	#N/A	1	#N/A	2	1
Potri.001G198000.1	Dihydrolipoamide acetyltransferase, long form protein	Other Metabolic Processes	AT1G54220.1	1	#N/A	#N/A	#N/A	1	#N/A	#N/A	0
Potri.003G142000.1	KAS I,KAS1 3-ketoacyl-acyl carrier protein synthase I	Response to Stress/Defense	AT5G46290.1	1	#N/A	3	#N/A	#N/A	#N/A	#N/A	3
Potri.018G032200.1	KCS11 3-ketoacyl-CoA synthase 11	Response to Stress/Defense	AT2G26640.1	1	#N/A	1	#N/A	#N/A	#N/A	#N/A	3
Potri.008G006100.1	Ubiquitin-specific protease family C19-related protein	Unknown	AT1G16860.1	1	#N/A	1	#N/A	4	#N/A	#N/A	3
